# Supplementary material for: Temporal multi-omic exploration of the ventral tegmental area in chronic pain and passive coping behaviors
Source: iScience. 2026 May 22;29(6):116085. doi: 10.1016/j.isci.2026.116085 (PMC13224009; doi:10.1016/j.isci.2026.116085)
Supplement: Table S1. Summary of statistical analyses, related to Figures 1, 5, 6, and 7 [file mmc2.xlsx]

## Sheet: Sheet1
Supplementary Table 1. Statistical Results
Figure		Assay Performed	Parameter (Unit)	Statistical Analysis
				Mean ± SEM; N			Statistical Test		Significance
1	C & Supplemental Figure 1	Mechanical Withdrawal von Frey (vF)	Threshold (g)	Baseline Male Sham: 3.425 ± 0.106; 64 Baseline Male pSNL: 3.375 ± 0.102; 79 Baseline Female Sham: 3.943 ± 0.038; 8 Baseline Female pSNL: 4.000 ± 0.000; 5 WK1 Male Sham: 2.002 ± 0.223; 35 WK1 Male pSNL: 1.456 ± 0.178; 39 WK1 Female Sham: 2.316 ± 0.418; 8 WK1 Female pSNL: 1.432 ± 0.653; 5 WK4 Male Sham: 3.339 ± 0.169; 38 WK4 Male pSNL: 0.676 ± 0.070; 48 WK4 Female Sham: 3.024 ± 0.390; 8 WK4 Female …			Mixed Effects 3-way ANOVA		Time: F(2, 178) = 69.25, p-value < 0.0001, **** Sex: F(1, 152) = 0.6138, p-value = 0.4346, ns Surgery: F(1, 152) = 32.83, p-value < 0.0001, **** Time x Sex: F(2, 178) = 2.454, p-value = 0.0888, ns Time x Surgery: F(2, 178) = 26.69, p-value < 0.0001, **** Sex x Surgery: F(1, 152) = 0.006418, p-value = 0.9363, ns Time x Sex x Surgery: F(2, 178) = 0.2019, p-value = 0.8173, ns
							Mixed Effects 2-way ANOVA		Time: F(2, 182) = 144.1, p-value < 0.0001, **** Surgery: F(1, 154) = 90.05, p-value < 0.0001, **** Time x Surgery: F(2, 182) = 64.77, p-value < 0.0001, ****
								Tukey's multiple comparison test	Baseline	Sham vs pSNL	Adjusted p-value = 0.6437, ns
									WK1	Sham vs pSNL	Adjusted p-value = 0.0016, **
									WK4	Sham vs pSNL	Adjusted p-value < 0.0001, ****
									Sham	Baseline vs WK1	Adjusted p-value < 0.0001, ****
									Sham	Baseline vs WK4	Adjusted p-value = 0.3197, ns
									Sham	WK1 vs WK4	Adjusted p-value < 0.0001, ****
									pSNL	Baseline vs WK1	Adjusted p-value < 0.0001, ****
									pSNL	Baseline vs WK4	Adjusted p-value < 0.0001, ****
									pSNL	WK1 vs WK4	Adjusted p-value < 0.0001, ****
		Assay Performed	Parameter (Unit)	Mean ± SEM; N			Statistical Test		Significance
	D	Forced Swim Test (FST) - Baseline and Week 4	Immobility (sec)	Baseline Sham: 49.806 ± 6.462; 17 Baseline pSNL: 58.390 ± 6.369; 20 WK4 Sham: 44.559 ± 9.274; 17 WK4 pSNL: 118.135 ± 12.564; 20			2-way ANOVA		Time: F(1, 35) = 13.24, p-value = 0.0009, *** Surgery: F(1, 35) = 14.66, p-value = 0.0005, *** Time x Surgery: F(4, 84) = 18.82, p-value = 0.0001, ***
								Fisher's LSD Test	Baseline	Sham vs pSNL	p-value = 0.5140, ns
									WK4	Sham vs pSNL	p-value < 0.0001, ****
									Sham	Baseline vs WK4	p-value = 0.6367, ns
									pSNL	Baseline vs WK4	p-value < 0.0001, ****
Figure		Assay Performed	Parameter (Unit)	Mean ± SEM; N			Statistical Test		Significance
5	A	Male VTA Proteome CaMK1α Abundance	Log2 (Fold Change)	WK1 Sham: 1.000 ± 0.01528; 3 WK1 pSNL: 1.005 ± 0.02217; 4 WK4 Sham: 1.000 ± 0.04754; 5 WK4 pSNL: 1.270 ± 0.1157; 5			One-Way ANOVA		F(3, 13) = 3.441, p-value = 0.0488, *
								Fisher's LSD Test	CaMK1α Log2 (Fold Change)	WK1 Sham vs WK1 pSNL	p-value = 0.9674, ns
										WK1 Sham vs WK4 Sham	p-value > 0.9999, ns
										WK1 Sham vs WK4 pSNL	p-value = 0.0348, *
										WK1 pSNL vs WK4 Sham	p-value = 0.9628, ns
										WK1 pSNL vs WK4 pSNL	p-value = 0.0257, *
										WK4 Sham vs WK4 pSNL	p-value = 0.0175, *
		Assay Performed	Parameter (Unit)	Mean ± SEM; N			Statistical Test		Significance
	C	WK4 Male VTA CaMK1α Immunofluorescence	Cell Density (Normalized to Area Analyzed) (CaMK1α+/mm2)	CaMK1α WK4 Sham: 0.3569 ± 0.0722; 13 CaMK1α WK4 pSNL: 0.5531 ± 0.0429; 18 CaMK1α+TH WK4 Sham: 0.1736 ± 0.0318; 13 CaMK1α+TH WK pSNL: 0.3608 ± 0.0350; 18			Two-tailed Unpaired Student's t-test		CaMK1α: Sham vs pSNL	t(29) = 2.473	p-value = 0.0195, *
		WK4 Male VTA CaMK1α+TH Colabel Immunofluorescence	Cell Density (Normalized to Area Analyzed) (CaMK1α+&TH+/mm2)				Two-tailed Unpaired Student's t-test		CaMK1α+TH: Sham vs pSNL	t(29) = 3.793	p-value = 0.0007, ***
Figure		Assay Performed	Parameter (Unit)	Mean ± SEM; N			Statistical Test		Significance
6	B	WK4 Male VTA 2-AG	2-AG Expression (Normalized to Sham)	2-AG WK4 Sham: 8.494 ± 0.862; 12 2-AG WK4 pSNL: 5.900 ± 0.499; 12			Mann-Whitney U Test		2-AG: Sham vs pSNL	Mann-Whitney U = 35.50	p-value = 0.0346, *
		WK4 Male VTA AEA	AEA Expression (Normalized to Sham)	AEA WK4 Sham: 0.025 ± 0.008; 12 AEA WK4 pSNL: 0.19 ± 0.003; 12			Mann-Whitney U Test		AEA: Sham vs pSNL	Mann-Whitney U = 63.00	p-value = 0.6181, ns
		Assay Performed	Parameter (Unit)	Mean ± SEM; N			Statistical Test		Significance
	E	WK4 Male & Female Kv7.2 Immunofluorescence	Cell Density (Normalized to Area Analyzed) (Kv7.2+/mm2)	Male Kv7.2 WK4 Sham: 0.794 ± 0.087; 11 Male Kv7.2 WK4 pSNL: 1.097 ± 0.048; 15 Female Kv7.2 WK4 Sham: 1.009 ± 0.154; 9 Female Kv7.2 WK4 pSNL: 0.879 ± 0.156; 9			2-way ANOVA		Sex: F(1, 40) = 0.0003, p-value = 0.9861, ns Surgery: F(1, 40) = 0.6573, p-value = 0.4223, ns Sex x Surgery: F(1, 40) = 4.134, p-value = 0.0487, *
								Fisher's LSD Test	Male	Sham vs pSNL	p-value = 0.0331, *
									Female	Sham vs pSNL	p-value = 0.4289, ns
									Sham	Male vs Female	p-value = 0.1747, ns
									pSNL	Male vs Female	p-value = 0.1418, ns
		Assay Performed	Parameter (Unit)	Mean ± SEM; N			Statistical Test		Significance
	F	WK4 Male Kv7 Subunit Immunofluorescence	Cell Density (Normalized to Area Analyzed) (Kv7.2+/mm2)	Kv7.2 Sham: 0.794 ± 0.87; 11 Kv7.2 pSNL: 1.097 ± 0.048; 15 Kv7.3 Sham: 1.704 ± 0.121; 13 Kv7.3 pSNL: 1.237 ± 0.059; 13 Kv7.4 Sham: 1.170 ± 0.066; 15 Kv7.4 pSNL: 1.133 ± 0.054; 18 Kv7.5 Sham: 0.940 ± 0.041; 15 Kv7.5 pSNL: 0.957 ± 0.049; 17			Mixed Effects 2-way ANOVA		Subunit: F(3, 78) = 32.00, p-value < 0.0001, **** Surgery: F(1, 31) = 0.04010, p-value = 0.5312, ns Subunit x Surgery: F(3, 78) = 12.11, p-value < 0.0001, ****
								Tukey's multiple comparison test	Kv7.2	Sham vs pSNL	Adjusted p-value = 0.0012, **
									Kv7.3	Sham vs pSNL	Adjusted p-value < 0.0001, ****
									Kv7.4	Sham vs pSNL	Adjusted p-value = 0.6796, ns
									Kv7.5	Sham vs pSNL	Adjusted p-value = 0.9051, ns
									Sham	Kv7.2 vs Kv7.3	Adjusted p-value < 0.0001, ****
									Sham	Kv7.2 vs Kv7.4	Adjusted p-value = 0.0003, ***
									Sham	Kv7.2 vs Kv7.5	Adjusted p-value = 0.2857, ns
									Sham	Kv7.3 vs Kv7.4	Adjusted p-value < 0.0001, ****
									Sham	Kv7.3 vs Kv7.5	Adjusted p-value < 0.0001, ****
									Sham	Kv7.4 vs Kv7.5	Adjusted p-value = 0.0382, *
									pSNL	Kv7.2 vs Kv7.3	Adjusted p-value = 0.3299, ns
									pSNL	Kv7.2 vs Kv7.4	Adjusted p-value = 0.9872, ns
									pSNL	Kv7.2 vs Kv7.5	Adjusted p-value = 0.2416, ns
									pSNL	Kv7.3 vs Kv7.4	Adjusted p-value = 0.4670, ns
									pSNL	Kv7.3 vs Kv7.5	Adjusted p-value = 0.0035, **
									pSNL	Kv7.4 vs Kv7.5	Adjusted p-value = 0.0986, ns
		Assay Performed	Parameter (Unit)	Mean ± SEM; N			Statistical Test		Significance
	G	WK4 Male TH+Kv7.2 &TH+ Kv7.3 Colabel Immunofluorescence	Cell Density (Normalized to Area Analyzed) (TH+&Kv7+/mm2)	TH/Kv7.2 Sham: 0.254 ± 0.033; 11 TH/Kv7.2 pSNL: 0.485 ± 0.037; 15 TH/Kv7.3 Sham: 0.512 ± 0.045; 13 TH/Kv7.3 pSNL: 0.559 ± 0.061; 13			Mixed Effects 2-way ANOVA		Subunit: F(1, 18) = 21.72, p-value = 0.0002, *** Surgery: F(1, 30) = 8.056, p-value = 0.0081, ** Subunit x Surgery: F(1, 18) = 6.909, p-value = 0.0170, *
								Fisher's LSD Test	TH/Kv7.2	Sham vs pSNL	p-value = 0.0004, ***
									TH/Kv7.3	Sham vs pSNL	p-value = 0.4830, ns
									Sham	TH/Kv7.2 vs TH/Kv7.3	p-value = 0.0001, ***
									pSNL	TH/Kv7.2 vs TH/Kv7.3	p-value = 0.1505, ns
		WK4 Male TH+Kv7.4 Colabel Immunofluorescence	Cell Density (Normalized to Area Analyzed) (TH+&Kv7.4+/mm2)	TH/Kv7.4 Sham: 0.560 ± 0.066; 15 TH/Kv7.4 pSNL: 0.684 ± 0.064; 18			Two-tailed Unpaired Student's t-test		TH/Kv7.4: Sham vs pSNL	t(31) = 1.345	p-value = 0.1882, ns
		WK4 Male TH+Kv7.5 Colabel Immunofluorescence	Cell Density (Normalized to Area Analyzed) (TH&Kv7.5+/mm2)	TH/Kv7.5 Sham: 0.549 ± 0.060; 15 TH/Kv7.5 pSNL: 0.607 ± 0.068; 17			Two-tailed Unpaired Student's t-test		TH/Kv7.5: Sham vs pSNL	t(30) = 0.6262	p-value = 0.5359, ns
Figure		Assay Performed	Parameter (Unit)	Mean ± SEM; N			Statistical Test		Significance
7		Forced Swim Test (FST) - Week with Treatment	Immobility (sec) Normalized to Baseline	WK4 Sham: 1.028 ± 0.214; 17 WK4 pSNL: 2.411 ± 0.365; 20 WK4 & 2-AG 1x Sham: 2.931 ± 0.904; 8 WK4 & 2-AG 1x pSNL: 2.278 ± 0.444; 10 WK4 & 2-AG 2x Sham: 1.232 ± 0.182; 9 WK4 & 2-AG 2x pSNL: 0.535 ± 0.070; 10 WK4 & RTG Sham: 2.027 ± 0.554; 8 WK4 & RTG pSNL: 1.049 ± 0.246; 10			Mixed Effects 2-way ANOVA		Treatment Condition: F(3, 49) = 6.162, p-value = 0.0012, ** Surgery: F(1, 35) = 0.5749, p-value = 0.4534, ns Subunit x Surgery: F(3, 49) = 6.898, p-value = 0.0006, ***
								Tukey's multiple comparison test	WK4	Sham vs pSNL	Adjusted p-value = 0.0023, **
									WK4 & 2-AG 1x	Sham vs pSNL	Adjusted p-value = 0.2268, ns
									WK4 & 2-AG 2x	Sham vs pSNL	Adjusted p-value = 0.3168, ns
									WK4 & RTG	Sham vs pSNL	Adjusted p-value = 0.0852, ns
									Sham	WK4 vs WK4 & 2-AG 1x	Adjusted p-value = 0.0017, **
									Sham	WK4 vs WK4 & 2-AG 2x	Adjusted p-value = 0.9893, ns
									Sham	WK4 vs WK4 & RTG	Adjusted p-value = 0.1698, ns
									Sham	WK4 & 2-AG 1x vs WK4 & 2-AG 2x	Adjusted p-value = 0.0259, *
									Sham	WK4 & 2-AG 1x vs WK4 & RTG	Adjusted p-value = 0.3808, ns
									Sham	WK4 & 2-AG 2x vs WK4 & RTG	Adjusted p-value = 0.4665, ns
									pSNL	WK4 vs WK4 & 2-AG 1x	Adjusted p-value = 0.9811, ns
									pSNL	WK4 vs WK4 & 2-AG 2x	Adjusted p-value = 0.0011, **
									pSNL	WK4 vs WK4 & RTG	Adjusted p-value = 0.0173, *
									pSNL	WK4 & 2-AG 1x vs WK4 & 2-AG 2x	Adjusted p-value = 0.0265, *
									pSNL	WK4 & 2-AG 1x vs WK4 & RTG	Adjusted p-value = 0.0811, ns
									pSNL	WK4 & 2-AG 2x vs WK4 & RTG	Adjusted p-value = 0.8711, ns
Figure		Assay Performed	Parameter (Unit)	Mean ± SEM; N			Statistical Test		Significance
Supplemental Figure S3		Proteomic Endocannabinoid-Related Enzymes at Week 1	Fold Change (pSNL/Sham)	FAAH Sham: 1.000 ± 0.074; 3 ABHD6 Sham: 1.000 ± 0.095; 3 MGLL Sham: 1.000 ± 0.023; 3 DAGLa Sham: 1.000 ± 0.032; 3 NAPEP Sham: 0.997 ± 0.127; 3 KS6A5 Sham: 1.000 ± 0.010; 3 KCNQ2 Sham: 0.997 ± 0.234; 3 RYR2 Sham: 1.000 ± 0.413; 3 KAP3 Sham: 1.000 ± 0.040; 3 FAAH pSNL: 1.403 ± 0.110; 4 ABHD6 pSNL: 1.290 ± 0.040; 4 MGLL pSNL: 1.125 ± 0.075; 4 DAGLa pSNL: 1.483 ± 0.533; 4 NAPEP pSNL: 0.933 ± 0.082; 4…			Two-tailed Unpaired Student's t-test		FAAH: Sham vs pSNL	t(5) = 2.802	p-value = 0.0379, ns
									ABHD6: Sham vs pSNL	t(5) = 3.121	p-value = 0.0262, ns
									MGLL: Sham vs pSNL	t(5) = 1.376	p-value = 0.2272, ns
									DAGLa: Sham vs pSNL	t(5) = 0.7649	p-value = 0.4788, ns
									NAPEP: Sham vs pSNL	t(5) = 0.4451	p-value = 0.6749, ns
									KS6A5: Sham vs pSNL	t(5) = 15.78	p-value = 0.0001, ns
									KCNQ2: Sham vs pSNL	t(5) = 0.1217	p-value = 0.9079, ns
									RYR2: Sham vs pSNL	t(5) = 1.502	p-value = 0.0.1934, ns
									KAP3: Sham vs pSNL	t(5) = 3.120	p-value = 0.0262, ns
Figure		Assay Performed	Parameter (Unit)	Mean ± SEM; N			Statistical Test		Significance
Supplemental Figure S5		WK4 Male & Female TH Immunofluorescence	Cell Density (Normalized to Area Analyzed) (TH+/mm2)	TH Male Sham: 0.829 ± 0.094; 11 TH Male pSNL: 0.910 ± 0.062; 15 TH Female Sham: 0.961 ± 0.061; 9 TH Female pSNL: 0.885 ± 0.077; 9			2-way ANOVA		Sex: F(1, 40) = 0.4795, p-value = 0.4926, ns Surgery: F(1, 40) = 0.001376, p-value = 0.9706, ns Subunit x Surgery: F(1, 40) = 1.039, p-value = 0.3143, ns
								Fisher's LSD Test	Male	WK4 Sham vs WK4 pSNL	p-value = 0.4171, ns
									Female	WK4 Sham vs WK4 pSNL	p-value = 0.5246, ns
									WK4 Sham	Male vs Female	p-value = 0.2476, ns
									WK4 pSNL	Male vs Female	p-value = 0.8125, ns
