# Supplementary material for: Temporal multi-omic exploration of the ventral tegmental area in chronic pain and passive coping behaviors
Source: iScience. 2026 May 22;29(6):116085. doi: 10.1016/j.isci.2026.116085 (PMC13224009; doi:10.1016/j.isci.2026.116085)
Supplement: Table S2. Differentially expressed proteins identified in proteomic and phosphoproteomic analyses, related to Figures 2, 3, 4, and 5 [file mmc3.xlsx]

## Sheet: WK1 Protein Abundance
WK1 VTA Protein Abundance Changes
Increased Abundance (pSNL / Sham)						Decreased Abundance (pSNL / Sham)
Link	Description	Accession	Mean Log2 (FC)	ANOVA (p)		Link	Description	Accession	Mean Log2 (FC)	ANOVA (p)
LINK	Ribosomal protein S6 kinase alpha-5 GN=Rps6ka5	KS6A5_MOUSE	0.304459	2.32618e-05		LINK	Probable cysteine--tRNA ligase, mitochondrial GN=Cars2	SYCM_MOUSE	-0.362743	0.000169174
LINK	RNA-binding protein Raly GN=Raly	RALY_MOUSE	0.404039	0.000310812		LINK	Intermembrane lipid transfer protein VPS13A GN=Vps13a	VP13A_MOUSE	-0.550529	0.0040148
LINK	60S ribosomal protein L21 GN=Rpl21	RL21_MOUSE	0.362759	0.000968363		LINK	Ephrin type-A receptor 5 GN=Epha5	EPHA5_MOUSE	-0.342011	0.0160059
LINK	60S ribosomal protein L9 GN=Rpl9	RL9_MOUSE	0.207334	0.00112105		LINK	Cell adhesion molecule 3 GN=Cadm3	CADM3_MOUSE	-0.184999	0.0161497
LINK	Integrin beta-1 GN=Itgb1	ITB1_MOUSE	0.202705	0.00180553		LINK	Seizure protein 6 GN=Sez6	SEZ6_MOUSE	-0.470157	0.0163054
LINK	116 kDa U5 small nuclear ribonucleoprotein component GN=Eftud2	U5S1_MOUSE	0.338566	0.00240998		LINK	Autophagy protein 5 GN=Atg5	ATG5_MOUSE	-0.282312	0.0202734
LINK	rRNA/tRNA 2'-O-methyltransferase fibrillarin-like protein 1 GN=Fbll1	FBLL1_MOUSE	0.282368	0.00361877		LINK	Tyrosine-protein kinase Fyn GN=Fyn	FYN_MOUSE	-0.199579	0.0238928
LINK	EKC/KEOPS complex subunit Tprkb GN=Tprkb	TPRKB_MOUSE	0.165566	0.00397683		LINK	Sequestosome-1 GN=Sqstm1	SQSTM_MOUSE	-0.183961	0.0255474
LINK	THO complex subunit 4 GN=Alyref	THOC4_MOUSE	0.440708	0.00462296		LINK	Inositol-tetrakisphosphate 1-kinase GN=Itpk1	ITPK1_MOUSE	-0.0803672	0.0264729
LINK	Actin-related protein 8 GN=Actr8	ARP8_MOUSE	0.502251	0.00479971		LINK	cAMP-dependent protein kinase type II-beta regulatory subunit GN=Prkar2b	KAP3_MOUSE	-0.222363	0.0292127
LINK	Guanine nucleotide-binding protein subunit beta-5 GN=Gnb5	GNB5_MOUSE	0.234982	0.00503754		LINK	Ras-specific guanine nucleotide-releasing factor 2 GN=Rasgrf2	RGRF2_MOUSE	-0.261064	0.0306443
LINK	Nucleoporin Nup37 GN=Nup37	NUP37_MOUSE	0.382914	0.00509586		LINK	Synaptotagmin-13 GN=Syt13	SYT13_MOUSE	-1.14627	0.0311661
LINK	Integrin-linked protein kinase GN=Ilk	ILK_MOUSE	0.436438	0.00568862		LINK	Synaptic vesicle membrane protein VAT-1 homolog-like GN=Vat1l	VAT1L_MOUSE	-0.322591	0.0339669
LINK	Protein CLEC16A GN=Clec16a	CL16A_MOUSE	0.714054	0.00583693		LINK	Cell cycle control protein 50A GN=Tmem30a	CC50A_MOUSE	-0.32588	0.0352145
LINK	SRSF protein kinase 2 GN=Srpk2	SRPK2_MOUSE	0.169304	0.00586929		LINK	Synapsin-2 GN=Syn2	SYN2_MOUSE	-0.335765	0.0397407
LINK	TAR DNA-binding protein 43 GN=Tardbp	TADBP_MOUSE	0.193644	0.00607214		LINK	2'-5'-oligoadenylate synthase 3 GN=Oas3	OAS3_MOUSE	-0.22212	0.0413622
LINK	Calcium-binding mitochondrial carrier protein SCaMC-3 GN=Slc25a23	SCMC3_MOUSE	0.267032	0.00630818		LINK	Potassium voltage-gated channel subfamily A member 6 GN=Kcna6	KCNA6_MOUSE	-0.296385	0.0436039
LINK	Aly/REF export factor 2 GN=Alyref2	ALRF2_MOUSE	0.407203	0.00652518		LINK	SHC-transforming protein 2 GN=Shc2	SHC2_MOUSE	-0.326417	0.0445495
LINK	Tetratricopeptide repeat protein 33 GN=Ttc33	TTC33_MOUSE	0.602364	0.00744382		LINK	Hamartin GN=Tsc1	TSC1_MOUSE	-0.161393	0.0446783
LINK	Hepatoma-derived growth factor GN=Hdgf	HDGF_MOUSE	0.290507	0.00751958		LINK	Guanine nucleotide-binding protein G(I)/G(S)/G(T) subunit beta-1 GN=Gnb1	GBB1_MOUSE	-0.487858	0.0463752
LINK	Protein pelota homolog GN=Pelo	PELO_MOUSE	0.553045	0.00770188		LINK	Septin-6 GN=Septin6	SEPT6_MOUSE	-0.131139	0.046596
LINK	Valine--tRNA ligase GN=Vars1	SYVC_MOUSE	0.13204	0.00784842		LINK	RanBP-type and C3HC4-type zinc finger-containing protein 1 GN=Rbck1	HOIL1_MOUSE	-0.249122	0.046841
LINK	PC4 and SFRS1-interacting protein GN=Psip1	PSIP1_MOUSE	0.282007	0.00813665		LINK	WAS/WASL-interacting protein family member 2 GN=Wipf2	WIPF2_MOUSE	-0.222013	0.0472407
LINK	Catenin alpha-1 GN=Ctnna1	CTNA1_MOUSE	0.210037	0.00883264		LINK	DBF4-type zinc finger-containing protein 2 homolog GN=Zdbf2	ZDBF2_MOUSE	-1.03565	0.0492495
LINK	Sorting nexin-18 GN=Snx18	SNX18_MOUSE	0.0743428	0.00887361		LINK	[Pyruvate dehydrogenase [acetyl-transferring]]-phosphatase 1, mitochondrial GN=Pdp1	PDP1_MOUSE	-0.217179	0.049544
LINK	Acetyl-coenzyme A synthetase, cytoplasmic GN=Acss2	ACSA_MOUSE	0.117342	0.00890388
LINK	Proliferation-associated protein 2G4 GN=Pa2g4	PA2G4_MOUSE	0.198666	0.0093327
LINK	5'-3' exoribonuclease 2 GN=Xrn2	XRN2_MOUSE	0.287174	0.010372
LINK	Cadherin-20 GN=Cdh20	CAD20_MOUSE	0.319924	0.0104297
LINK	Putative RNA-binding protein Luc7-like 1 GN=Luc7l	LUC7L_MOUSE	0.349132	0.0110114
LINK	Heterogeneous nuclear ribonucleoproteins A2/B1 GN=Hnrnpa2b1	ROA2_MOUSE	0.19959	0.011345
LINK	Ras-related protein Rab-2B GN=Rab2b	RAB2B_MOUSE	0.199452	0.0113976
LINK	Ras GTPase-activating-like protein IQGAP1 GN=Iqgap1	IQGA1_MOUSE	0.201498	0.0118775
LINK	Podocalyxin GN=Podxl	PODXL_MOUSE	0.267296	0.0122869
LINK	Galactocerebrosidase GN=Galc	GALC_MOUSE	0.291256	0.0129519
LINK	Small ubiquitin-related modifier 3 GN=Sumo3	SUMO3_MOUSE	0.391182	0.0130056
LINK	DNA mismatch repair protein Msh2 GN=Msh2	MSH2_MOUSE	0.308357	0.0130117
LINK	Kinesin-associated protein 3 GN=Kifap3	KIFA3_MOUSE	0.186408	0.0132494
LINK	Protein unc-119 homolog B GN=Unc119b	U119B_MOUSE	0.376933	0.013572
LINK	Annexin A2 GN=Anxa2	ANXA2_MOUSE	0.417504	0.0138498
LINK	PRELI domain-containing protein 1, mitochondrial GN=Prelid1	PRLD1_MOUSE	0.499576	0.0138897
LINK	Tight junction protein ZO-1 GN=Tjp1	ZO1_MOUSE	0.147256	0.0142485
LINK	Pre-B-cell leukemia transcription factor-interacting protein 1 GN=Pbxip1	PBIP1_MOUSE	0.665257	0.014536
LINK	Neutral alpha-glucosidase C GN=Ganc	GANC_MOUSE	0.348236	0.0150565
LINK	Enoyl-CoA hydratase domain-containing protein 3, mitochondrial GN=Echdc3	ECHD3_MOUSE	0.413589	0.016278
LINK	Protein EFR3 homolog A GN=Efr3a	EFR3A_MOUSE	0.15315	0.016484
LINK	GDH/6PGL endoplasmic bifunctional protein GN=H6pd	G6PE_MOUSE	0.352982	0.0168659
LINK	Integrin alpha-1 GN=Itga1	ITA1_MOUSE	0.346044	0.0178099
LINK	Serine/threonine-protein phosphatase 2A 65 kDa regulatory subunit A beta isoform GN=Ppp2r1b	2AAB_MOUSE	0.160271	0.0181516
LINK	Constitutive coactivator of PPAR-gamma-like protein 1 GN=FAM120A	F120A_MOUSE	0.23198	0.0182956
LINK	Endoplasmic reticulum mannosyl-oligosaccharide 1,2-alpha-mannosidase GN=Man1b1	MA1B1_MOUSE	0.472093	0.0184151
LINK	Long-chain specific acyl-CoA dehydrogenase, mitochondrial GN=Acadl	ACADL_MOUSE	0.248728	0.018437
LINK	Syntaxin-binding protein 3 GN=Stxbp3	STXB3_MOUSE	0.24809	0.0189453
LINK	Ankyrin repeat and SAM domain-containing protein 1A GN=Anks1a	ANS1A_MOUSE	0.927518	0.0198377
LINK	Ribosomal protein S6 kinase alpha-4 GN=Rps6ka4	KS6A4_MOUSE	0.170011	0.0200209
LINK	Serine/threonine-protein phosphatase 4 regulatory subunit 2 GN=Ppp4r2	PP4R2_MOUSE	0.36807	0.0204763
LINK	Splicing factor, proline- and glutamine-rich GN=Sfpq	SFPQ_MOUSE	0.288771	0.0204946
LINK	Mitochondrial import inner membrane translocase subunit Tim17-B GN=Timm17b	TI17B_MOUSE	0.12057	0.0206297
LINK	Acyl-coenzyme A thioesterase 2, mitochondrial GN=Acot2	ACOT2_MOUSE	0.511046	0.0206549
LINK	Glutamyl aminopeptidase GN=Enpep	AMPE_MOUSE	0.348421	0.0211173
LINK	Serine/arginine-rich splicing factor 4 GN=Srsf4	SRSF4_MOUSE	0.330533	0.0213203
LINK	Rapamycin-insensitive companion of mTOR GN=Rictor	RICTR_MOUSE	0.21841	0.0221963
LINK	Centrin-3 GN=Cetn3	CETN3_MOUSE	0.382583	0.0226761
LINK	Mitochondrial import receptor subunit TOM40 homolog GN=Tomm40	TOM40_MOUSE	0.239604	0.0232206
LINK	Diablo IAP-binding mitochondrial protein GN=Diablo	DBLOH_MOUSE	0.450014	0.0232731
LINK	Zinc finger FYVE domain-containing protein 21 GN=Zfyve21	ZFY21_MOUSE	0.792867	0.0233928
LINK	SH3 and multiple ankyrin repeat domains protein 3 GN=Shank3	SHAN3_MOUSE	0.54366	0.023423
LINK	Acyl-CoA dehydrogenase family member 11 GN=Acad11	ACD11_MOUSE	0.215545	0.0235464
LINK	E3 ubiquitin-protein ligase UBR5 GN=Ubr5	UBR5_MOUSE	0.519138	0.023547
LINK	DNA-(apurinic or apyrimidinic site) endonuclease GN=Apex1	APEX1_MOUSE	0.282063	0.0236037
LINK	Nuclear pore complex protein Nup93 GN=Nup93	NUP93_MOUSE	0.247106	0.0239319
LINK	Zinc finger protein 512 GN=Znf512	ZN512_MOUSE	0.276856	0.0242019
LINK	Target of EGR1 protein 1 GN=Toe1	TOE1_MOUSE	0.983005	0.0250679
LINK	Lysine--tRNA ligase GN=Kars1	SYK_MOUSE	0.1454	0.0253698
LINK	Alpha-actinin-4 GN=Actn4	ACTN4_MOUSE	0.190444	0.0259745
LINK	Transcriptional repressor p66 alpha GN=Gatad2a	P66A_MOUSE	0.672735	0.0263764
LINK	Protein sprouty homolog 2 GN=Spry2	SPY2_MOUSE	0.29446	0.0269366
LINK	Disks large homolog 5 GN=Dlg5	DLG5_MOUSE	0.888427	0.0269846
LINK	Peptidyl-prolyl cis-trans isomerase C GN=Ppic	PPIC_MOUSE	0.337251	0.0277308
LINK	Phosphatidylinositol 3,4,5-trisphosphate 5-phosphatase 2 GN=Inppl1	SHIP2_MOUSE	0.212647	0.0279452
LINK	Protein canopy homolog 4 GN=Cnpy4	CNPY4_MOUSE	0.238801	0.0280171
LINK	Programmed cell death protein 6 GN=Pdcd6	PDCD6_MOUSE	0.238973	0.0282315
LINK	Translocation protein SEC62 GN=Sec62	SEC62_MOUSE	0.274419	0.0290377
LINK	rRNA 2'-O-methyltransferase fibrillarin GN=Fbl	FBRL_MOUSE	0.394838	0.0298755
LINK	Transcription factor 20 GN=Tcf20	TCF20_MOUSE	0.34022	0.0299321
LINK	Monoacylglycerol lipase ABHD6 GN=Abhd6	ABHD6_MOUSE	0.369122	0.0299361
LINK	Protein LSM14 homolog A GN=Lsm14a	LS14A_MOUSE	0.566563	0.0302058
LINK	Ribosomal RNA processing protein 1 homolog A GN=Rrp1	RRP1_MOUSE	0.566038	0.0302976
LINK	Protein DEK GN=Dek	DEK_MOUSE	0.481447	0.0304647
LINK	Galactose mutarotase GN=Galm	GALM_MOUSE	0.44629	0.0304794
LINK	Protein AATF GN=Aatf	AATF_MOUSE	0.456941	0.0305519
LINK	Fatty-acid amide hydrolase 1 GN=Faah	FAAH1_MOUSE	0.487039	0.0306485
LINK	Tensin-1 GN=Tns1	TENS1_MOUSE	0.226915	0.0310118
LINK	tRNA-dihydrouridine(20) synthase [NAD(P)+]-like GN=Dus2	DUS2L_MOUSE	0.776191	0.0312085
LINK	Regulator of G-protein signaling 7-binding protein GN=Rgs7bp	R7BP_MOUSE	0.630628	0.0317406
LINK	60S ribosomal protein L8 GN=Rpl8	RL8_MOUSE	0.302449	0.0317646
LINK	60S ribosomal protein L24 GN=Rpl24	RL24_MOUSE	0.241043	0.0324647
LINK	Golgi reassembly-stacking protein 1 GN=Gorasp1	GORS1_MOUSE	0.402274	0.03252
LINK	RNA binding motif protein, X-linked-like-1 GN=Rbmxl1	RMXL1_MOUSE	0.38775	0.0325962
LINK	tRNA N6-adenosine threonylcarbamoyltransferase GN=Osgep	OSGEP_MOUSE	0.307108	0.0326504
LINK	RNA N6-adenosine-methyltransferase METTL16 GN=Mettl16	MET16_MOUSE	0.202183	0.0329392
LINK	R3H and coiled-coil domain-containing protein 1 GN=R3hcc1	R3HC1_MOUSE	0.284779	0.0330633
LINK	Interferon-induced very large GTPase 1 GN=Gvin1	GVIN1_MOUSE	1.22781	0.0335253
LINK	Caveolae-associated protein 2 GN=Cavin2	CAVN2_MOUSE	0.461809	0.0336751
LINK	eIF5-mimic protein 2 GN=Bzw1	5MP2_MOUSE	0.110913	0.0337076
LINK	MICOS complex subunit Mic26 GN=Apoo	MIC26_MOUSE	0.188289	0.033723
LINK	Sentrin-specific protease 7 GN=Senp7	SENP7_MOUSE	0.460754	0.0343488
LINK	Ubiquitin carboxyl-terminal hydrolase MINDY-1 GN=Mindy1	MINY1_MOUSE	0.309975	0.0348338
LINK	Death-inducer obliterator 1 GN=Dido1	DIDO1_MOUSE	0.715368	0.0355478
LINK	HEAT repeat-containing protein 5A GN=Heatr5a	HTR5A_MOUSE	0.398497	0.0355829
LINK	U4/U6.U5 tri-snRNP-associated protein 2 GN=Usp39	SNUT2_MOUSE	0.513523	0.035792
LINK	U1 small nuclear ribonucleoprotein A GN=Snrpa	SNRPA_MOUSE	0.175488	0.0360466
LINK	Aldehyde dehydrogenase family 16 member A1 GN=Aldh16a1	A16A1_MOUSE	0.341412	0.0363254
LINK	DnaJ homolog subfamily B member 12 GN=Dnajb12	DJB12_MOUSE	1.45249	0.0364434
LINK	Cleavage and polyadenylation specificity factor subunit 2 GN=Cpsf2	CPSF2_MOUSE	0.279836	0.0366428
LINK	Cytoplasmic polyadenylation element-binding protein 4 GN=Cpeb4	CPEB4_MOUSE	1.04236	0.0374519
LINK	Heterogeneous nuclear ribonucleoprotein A0 GN=Hnrnpa0	ROA0_MOUSE	0.306439	0.0374701
LINK	Phytanoyl-CoA hydroxylase-interacting protein GN=Phyhip	PHYIP_MOUSE	0.275648	0.0379407
LINK	Replication protein A 32 kDa subunit GN=Rpa2	RFA2_MOUSE	0.400123	0.038416
LINK	28S ribosomal protein S23, mitochondrial GN=Mrps23	RT23_MOUSE	0.147961	0.038553
LINK	Very low-density lipoprotein receptor GN=Vldlr	VLDLR_MOUSE	0.372937	0.0390675
LINK	Transmembrane emp24 domain-containing protein 9 GN=Tmed9	TMED9_MOUSE	0.216218	0.039082
LINK	Signal transducing adapter molecule 2 GN=Stam2	STAM2_MOUSE	0.241167	0.0392207
LINK	40S ribosomal protein S6 GN=Rps6	RS6_MOUSE	0.259131	0.0392827
LINK	Splicing factor 3A subunit 1 GN=Sf3a1	SF3A1_MOUSE	0.205353	0.0396365
LINK	Zinc finger CCCH domain-containing protein 18 GN=Zc3h18	ZCH18_MOUSE	0.380059	0.0397475
LINK	Fibronectin GN=Fn1	FINC_MOUSE	0.370547	0.0405707
LINK	Nuclear pore complex protein Nup85 GN=Nup85	NUP85_MOUSE	0.430408	0.0409696
LINK	Contactin-4 GN=Cntn4	CNTN4_MOUSE	0.296961	0.0414649
LINK	Proteasomal ubiquitin receptor ADRM1 GN=Adrm1	ADRM1_MOUSE	0.0853323	0.041783
LINK	Microfibrillar-associated protein 1A GN=Mfap1a	MFA1A_MOUSE	0.381743	0.0418802
LINK	DnaJ homolog subfamily A member 2 GN=Dnaja2	DNJA2_MOUSE	0.141973	0.0419664
LINK	Angiotensin-converting enzyme 2 GN=Ace2	ACE2_MOUSE	0.435925	0.0422687
LINK	11-beta-hydroxysteroid dehydrogenase 1 GN=Hsd11b1	DHI1_MOUSE	0.667096	0.0425067
LINK	NAD-capped RNA hydrolase NUDT12 GN=Nudt12	NUD12_MOUSE	0.503362	0.0429229
LINK	Heterogeneous nuclear ribonucleoprotein U GN=Hnrnpu	HNRPU_MOUSE	0.253872	0.0440923
LINK	Leukemia inhibitory factor receptor GN=Lifr	LIFR_MOUSE	0.770029	0.0442549
LINK	Nitric oxide synthase, brain GN=Nos1	NOS1_MOUSE	0.16446	0.044964
LINK	DNA repair protein RAD50 GN=Rad50	RAD50_MOUSE	0.215857	0.0450277
LINK	Eukaryotic translation initiation factor 3 subunit M GN=Eif3m	EIF3M_MOUSE	0.156798	0.0453024
LINK	Zinc phosphodiesterase ELAC protein 2 GN=Elac2	RNZ2_MOUSE	0.207814	0.0458359
LINK	RNA helicase aquarius GN=Aqr	AQR_MOUSE	0.2137	0.0458608
LINK	40S ribosomal protein S9 GN=Rps9	RS9_MOUSE	0.205561	0.0461383
LINK	Protein kinase C and casein kinase II substrate protein 3 GN=Pacsin3	PACN3_MOUSE	0.202375	0.0470011
LINK	tRNA (adenine(58)-N(1))-methyltransferase catalytic subunit TRMT61A GN=Trmt61a	TRM61_MOUSE	1.04004	0.0470228
LINK	E3 ubiquitin-protein ligase MGRN1 GN=Mgrn1	MGRN1_MOUSE	0.176444	0.0477639
LINK	Heterogeneous nuclear ribonucleoprotein A3 GN=Hnrnpa3	ROA3_MOUSE	0.258759	0.0478041
LINK	ATP-dependent DNA/RNA helicase DHX36 GN=Dhx36	DHX36_MOUSE	0.211761	0.0479767
LINK	ATP-dependent RNA helicase DHX15 GN=Dhx15	DHX15_MOUSE	0.403693	0.0482737
LINK	Vacuolar protein sorting-associated protein 41 homolog GN=Vps41	VPS41_MOUSE	0.125506	0.0482747
LINK	Myelin expression factor 2 GN=Myef2	MYEF2_MOUSE	0.297636	0.049039
LINK	Serine/arginine-rich splicing factor 1 GN=Srsf1	SRSF1_MOUSE	0.22691	0.0490662
LINK	ER membrane protein complex subunit 2 GN=Emc2	EMC2_MOUSE	0.196661	0.0491131
LINK	Methyl-CpG-binding protein 2 GN=Mecp2	MECP2_MOUSE	0.241203	0.049468
LINK	Coiled-coil-helix-coiled-coil-helix domain-containing protein 2 GN=Chchd2	CHCH2_MOUSE	0.471952	0.0497158
LINK	Glycine dehydrogenase (decarboxylating), mitochondrial GN=Gldc	GCSP_MOUSE	0.313188	0.0497668
LINK	Ezrin GN=Ezr	EZRI_MOUSE	0.603238	0.0498041
	https://www.uniprot.org/uniprotkb?query=

## Sheet: WK4 Protein Abundance
WK4 VTA Protein Abundance Changes
Increased Abundance (pSNL / Sham)						Decreased Abundance (pSNL / Sham)
Link	Description	Accession	Mean Log2 (FC)	ANOVA (p)		Link	Description	Accession	Mean Log2 (FC)	ANOVA (p)
LINK	Ferroptosis suppressor protein 1 GN=Aifm2	FSP1_MOUSE	0.627459	0.000866205		LINK	Chloride intracellular channel protein 4 GN=Clic4	CLIC4_MOUSE	-0.384439	0.000129826
LINK	Solute carrier family 25 member 32 GN=Slc25a32	S2532_MOUSE	0.520477	0.00186238		LINK	Probable cysteine--tRNA ligase, mitochondrial GN=Cars2	SYCM_MOUSE	-0.651881	0.000550781
LINK	SUN domain-containing protein 1 GN=Sun1	SUN1_MOUSE	1.57971	0.00273099		LINK	Ras-related protein Rab-24 GN=Rab24	RAB24_MOUSE	-0.554824	0.00114147
LINK	PTB-containing, cubilin and LRP1-interacting protein GN=Pid1	PCLI1_MOUSE	0.769221	0.00393195		LINK	COMM domain-containing protein 2 GN=Commd2	COMD2_MOUSE	-0.741649	0.00145721
LINK	E3 ubiquitin-protein ligase HECW2 GN=Hecw2	HECW2_MOUSE	0.324955	0.00438662		LINK	Heat shock protein beta-1 GN=Hspb1	HSPB1_MOUSE	-1.17447	0.00188487
LINK	Nascent polypeptide-associated complex subunit alpha, muscle-specific form GN=Naca	NACAM_MOUSE	0.352375	0.00439813		LINK	Peptidyl-tRNA hydrolase 2, mitochondrial GN=Ptrh2	PTH2_MOUSE	-0.527212	0.00203333
LINK	Clusterin GN=Clu	CLUS_MOUSE	0.250655	0.00482853		LINK	Junction plakoglobin GN=Jup	PLAK_MOUSE	-0.343075	0.00371924
LINK	Peroxisomal ATPase PEX1 GN=Pex1	PEX1_MOUSE	0.469515	0.0052667		LINK	Pseudouridylate synthase 7 homolog GN=Pus7	PUS7_MOUSE	-2.05752	0.0042239
LINK	Signal transducer and activator of transcription 1 GN=Stat1	STAT1_MOUSE	0.352064	0.00558591		LINK	Alanine aminotransferase 1 GN=Gpt	ALAT1_MOUSE	-0.320368	0.00489787
LINK	Rho guanine nucleotide exchange factor 9 GN=Arhgef9	ARHG9_MOUSE	0.26234	0.00625117		LINK	Desmin GN=Des	DESM_MOUSE	-0.79028	0.00526303
LINK	Reelin GN=Reln	RELN_MOUSE	2.74431	0.00754826		LINK	Trimethylguanosine synthase GN=Tgs1	TGS1_MOUSE	-4.39853	0.00738923
LINK	Glycogen phosphorylase, brain form GN=Pygb	PYGB_MOUSE	0.145848	0.00757995		LINK	Ribosome quality control complex subunit NEMF GN=Nemf	NEMF_MOUSE	-0.233317	0.00770377
LINK	Glycosaminoglycan xylosylkinase GN=Fam20b	XYLK_MOUSE	0.401635	0.00776376		LINK	Large ribosomal subunit protein uL6 GN=Rpl9	RL9_MOUSE	-0.550431	0.00838841
LINK	Antithrombin-III GN=Serpinc1	ANT3_MOUSE	0.574185	0.00806938		LINK	Ras-related protein Rab-1B GN=Rab1b	RAB1B_MOUSE	-0.583388	0.0102461
LINK	tRNA wybutosine-synthesizing protein 5 GN=Tyw5	TYW5_MOUSE	0.445669	0.0087878		LINK	Vacuolar protein sorting-associated protein 4B GN=Vps4b	VPS4B_MOUSE	-0.396782	0.0116212
LINK	CBY1-interacting BAR domain-containing protein 1 GN=Cibar1	CBAR1_MOUSE	0.437879	0.00915828		LINK	Titin GN=Ttn	TITIN_MOUSE	-1.32416	0.012351
LINK	5'-AMP-activated protein kinase subunit gamma-2 GN=Prkag2	AAKG2_MOUSE	0.894006	0.00919103		LINK	Protein phosphatase 1 regulatory subunit 3E GN=Ppp1r3e	PPR3E_MOUSE	-0.262785	0.0125023
LINK	Epidermal growth factor receptor substrate 15 GN=Eps15	EPS15_MOUSE	0.249132	0.00937154		LINK	Vinexin GN=Sorbs3	VINEX_MOUSE	-0.3193	0.0126584
LINK	Glutamine--tRNA ligase GN=Qars1	SYQ_MOUSE	0.141106	0.0100387		LINK	Optic atrophy 3 protein homolog GN=Opa3	OPA3_MOUSE	-0.849074	0.0127607
LINK	Eukaryotic translation initiation factor 3 subunit I GN=Eif3i	EIF3I_MOUSE	0.152175	0.0103648		LINK	LIM and cysteine-rich domains protein 1 GN=Lmcd1	LMCD1_MOUSE	-0.674308	0.0129928
LINK	Guanine nucleotide-binding protein G(z) subunit alpha GN=Gnaz SV=4	GNAZ_MOUSE	0.439452	0.0103866		LINK	Tropomyosin beta chain GN=Tpm2	TPM2_MOUSE	-3.086	0.0148719
LINK	Cation-dependent mannose-6-phosphate receptor GN=M6pr	MPRD_MOUSE	0.267475	0.0108697		LINK	Inactive phospholipase C-like protein 1 GN=Plcl1	PLCL1_MOUSE	-0.362999	0.0159627
LINK	Integrin beta-5 GN=Itgb5	ITB5_MOUSE	0.393881	0.0108887		LINK	NADH dehydrogenase [ubiquinone] 1 beta subcomplex subunit 10 GN=Ndufb10	NDUBA_MOUSE	-0.60208	0.0166289
LINK	Nuclear pore complex protein Nup107 GN=Nup107	NU107_MOUSE	0.570733	0.0112301		LINK	Perilipin-4 GN=Plin4	PLIN4_MOUSE	-1.05476	0.0176282
LINK	Proteasome adapter and scaffold protein ECM29 GN=Ecpas SV=4	ECM29_MOUSE	0.267686	0.0115359		LINK	Protein FAM98A GN=Fam98a	FA98A_MOUSE	-0.256495	0.0182859
LINK	Probable ATP-dependent RNA helicase DDX46 GN=Ddx46	DDX46_MOUSE	0.311734	0.0123467		LINK	Programmed cell death protein 6 GN=Pdcd6	PDCD6_MOUSE	-0.646928	0.0182966
LINK	Splicing factor U2AF 35 kDa subunit GN=U2af1 SV=4	U2AF1_MOUSE	0.21852	0.0132722		LINK	Myosin regulatory light polypeptide 9 GN=Myl9	MYL9_MOUSE	-2.10816	0.0194226
LINK	DCN1-like protein 4 GN=Dcun1d4	DCNL4_MOUSE	0.68724	0.0135765		LINK	Ras suppressor protein 1 GN=Rsu1	RSU1_MOUSE	-0.891323	0.0201616
LINK	Cell division cycle and apoptosis regulator protein 1 GN=Ccar1	CCAR1_MOUSE	0.534755	0.0147164		LINK	Syntaxin-4 GN=Stx4	STX4_MOUSE	-0.267209	0.0214596
LINK	Methionine adenosyltransferase 2 subunit beta GN=Mat2b	MAT2B_MOUSE	0.371285	0.0149323		LINK	Inner nuclear membrane protein Man1 GN=Lemd3	MAN1_MOUSE	-0.288961	0.0219972
LINK	Stalled ribosome sensor GCN1 GN=Gcn1	GCN1_MOUSE	0.29464	0.0173035		LINK	Perilipin-3 GN=Plin3	PLIN3_MOUSE	-0.331899	0.0236689
LINK	Emerin GN=Emd	EMD_MOUSE	0.25913	0.0179248		LINK	Muscleblind-like protein 2 GN=Mbnl2	MBNL2_MOUSE	-0.523008	0.0256997
LINK	SPARC GN=Sparc	SPRC_MOUSE	0.651139	0.0181676		LINK	Filamin-A GN=Flna SV=5	FLNA_MOUSE	-1.52317	0.0258208
LINK	Stathmin GN=Stmn1	STMN1_MOUSE	0.602346	0.0182923		LINK	Microtubule-associated protein 1A GN=Map1a	MAP1A_MOUSE	-0.54139	0.0259613
LINK	Serine/threonine-protein kinase mTOR GN=Mtor	MTOR_MOUSE	0.326663	0.0185996		LINK	Serine/arginine-rich splicing factor 9 GN=Srsf9	SRSF9_MOUSE	-0.36966	0.0263867
LINK	Zinc phosphodiesterase ELAC protein 1 GN=Elac1	RNZ1_MOUSE	0.481496	0.0187428		LINK	NmrA-like family domain-containing protein 1 GN=Nmral1	NMRL1_MOUSE	-0.30152	0.0266607
LINK	Phosphoribosyl pyrophosphate synthase-associated protein 2 GN=Prpsap2	KPRB_MOUSE	0.25477	0.0200016		LINK	Ras-related protein Rab-4B GN=Rab4b	RAB4B_MOUSE	-0.268411	0.0280567
LINK	Prolyl-tRNA synthetase associated domain-containing protein 1 GN=Prorsd1	PRXD1_MOUSE	0.86464	0.0200143		LINK	Voltage-gated potassium channel subunit beta-1 GN=Kcnab1	KCAB1_MOUSE	-0.576705	0.0283661
LINK	Protein FAM162A GN=Fam162a	F162A_MOUSE	0.893783	0.0202627		LINK	Zyxin GN=Zyx	ZYX_MOUSE	-0.399007	0.0288147
LINK	Heterogeneous nuclear ribonucleoprotein A3 GN=Hnrnpa3	ROA3_MOUSE	0.241228	0.02072		LINK	Sodium- and chloride-dependent glycine transporter 2 GN=Slc6a5	SC6A5_MOUSE	-1.26567	0.0288335
LINK	RNA-binding protein Musashi homolog 2 GN=Msi2	MSI2H_MOUSE	0.245844	0.0209929		LINK	Myosin light chain kinase, smooth muscle GN=Mylk	MYLK_MOUSE	-1.2807	0.0305318
LINK	Retrotransposon-like protein 1 GN=Rtl1	RTL1_MOUSE	0.659059	0.0212169		LINK	FERM domain-containing protein 8 GN=Frmd8	FRMD8_MOUSE	-0.398983	0.0317926
LINK	NADH dehydrogenase [ubiquinone] 1 beta subcomplex subunit 5, mitochondrial GN=Ndufb5	NDUB5_MOUSE	0.77063	0.0212309		LINK	Palladin GN=Palld	PALLD_MOUSE	-1.14391	0.0350743
LINK	Serine hydrolase-like protein GN=Serhl	SERHL_MOUSE	0.470557	0.0216339		LINK	Tryptophan 5-hydroxylase 2 GN=Tph2	TPH2_MOUSE	-0.433031	0.0351261
LINK	Talin-2 GN=Tln2	TLN2_MOUSE	0.34776	0.0216437		LINK	Apoptosis regulator BAX GN=Bax	BAX_MOUSE	-0.566966	0.0358986
LINK	Coactosin-like protein GN=Cotl1	COTL1_MOUSE	0.415442	0.0216471		LINK	Histone-lysine N-methyltransferase NSD2 GN=Nsd2	NSD2_MOUSE	-0.425103	0.0362196
LINK	Protocadherin alpha-4 GN=Pcdha4	PCDA4_MOUSE	0.510745	0.0219119		LINK	Ras-related protein Rab-18 GN=Rab18	RAB18_MOUSE	-0.957825	0.0364065
LINK	Phosphoribosylformylglycinamidine synthase GN=Pfas	PUR4_MOUSE	0.198253	0.0219494		LINK	Fibulin-5 GN=Fbln5	FBLN5_MOUSE	-2.65701	0.0372206
LINK	Structural maintenance of chromosomes flexible hinge domain-containing protein 1 GN=Smchd1	SMHD1_MOUSE	0.465381	0.0223475		LINK	Heme-binding protein 2 GN=Hebp2	HEBP2_MOUSE	-1.05603	0.037717
LINK	Transmembrane protein 51 GN=Tmem51	TMM51_MOUSE	0.705827	0.0230683		LINK	Potassium/sodium hyperpolarization-activated cyclic nucleotide-gated channel 2 GN=Hcn2	HCN2_MOUSE	-0.375012	0.0378303
LINK	Serine protease HTRA2, mitochondrial GN=Htra2	HTRA2_MOUSE	0.212513	0.0233112		LINK	Triosephosphate isomerase GN=Tpi1 SV=5	TPIS_MOUSE	-0.265902	0.0386375
LINK	Twinfilin-2 GN=Twf2	TWF2_MOUSE	0.480679	0.0233887		LINK	2-aminoethanethiol dioxygenase GN=Ado	AEDO_MOUSE	-0.218653	0.0391762
LINK	Actin-associated protein FAM107A GN=Fam107a	F107A_MOUSE	1.40203	0.0235566		LINK	Galectin-related protein GN=Lgalsl	LEGL_MOUSE	-0.944112	0.0392301
LINK	Protein FAM110B GN=Fam110b	F110B_MOUSE	0.590446	0.0240717		LINK	Spartin GN=Spart	SPART_MOUSE	-0.215831	0.0399535
LINK	Transcription elongation factor A protein-like 3 GN=Tceal3	TCAL3_MOUSE	0.609007	0.0242721		LINK	N-acetylaspartylglutamate synthase A GN=Rimkla	RIMKA_MOUSE	-0.732125	0.0402388
LINK	Exportin-1 GN=Xpo1	XPO1_MOUSE	0.257785	0.0250346		LINK	Acyl-protein thioesterase 2 GN=Lypla2	LYPA2_MOUSE	-0.434355	0.0408971
LINK	Sia-alpha-2,3-Gal-beta-1,4-GlcNAc-R:alpha 2,8-sialyltransferase GN=St8sia3	SIA8C_MOUSE	0.781244	0.0257102		LINK	TLE family member 5 GN=Tle5	TLE5_MOUSE	-1.20115	0.0418095
LINK	Hypoxia up-regulated protein 1 GN=Hyou1	HYOU1_MOUSE	0.201513	0.0265083		LINK	Carboxypeptidase M GN=Cpm	CBPM_MOUSE	-0.350944	0.041996
LINK	NADH dehydrogenase [ubiquinone] 1 alpha subcomplex subunit 12 GN=Ndufa12	NDUAC_MOUSE	1.0436	0.0270647		LINK	Protein shisa-6 GN=Shisa6	SHSA6_MOUSE	-1.03686	0.0422502
LINK	26S proteasome non-ATPase regulatory subunit 7 GN=Psmd7	PSMD7_MOUSE	0.481845	0.0278544		LINK	Fructose-2,6-bisphosphatase TIGAR GN=Tigar	TIGAR_MOUSE	-0.449575	0.0449759
LINK	Clustered mitochondria protein homolog GN=Cluh	CLU_MOUSE	0.237952	0.0281857		LINK	Large ribosomal subunit protein mL49 GN=Mrpl49	RM49_MOUSE	-1.12907	0.0450532
LINK	Inactive tyrosine-protein kinase 7 GN=Ptk7	PTK7_MOUSE	0.211502	0.0285175		LINK	Lipoma-preferred partner homolog GN=Lpp	LPP_MOUSE	-0.77213	0.0454684
LINK	Protein SEC13 homolog GN=Sec13	SEC13_MOUSE	0.195387	0.0288074		LINK	Calponin-1 GN=Cnn1	CNN1_MOUSE	-3.85164	0.0455039
LINK	Thioredoxin domain-containing protein 12 GN=Txndc12	TXD12_MOUSE	0.538464	0.0288474		LINK	NAD(P)H-hydrate epimerase GN=Naxe	NNRE_MOUSE	-0.267197	0.0456406
LINK	Contactin-6 GN=Cntn6	CNTN6_MOUSE	0.539267	0.0294703		LINK	Putative hydrolase RBBP9 GN=Rbbp9	RBBP9_MOUSE	-0.988132	0.0460017
LINK	TSC22 domain family protein 4 GN=Tsc22d4	T22D4_MOUSE	1.08937	0.0301004		LINK	Glutamate receptor 4 GN=Gria4	GRIA4_MOUSE	-0.472497	0.0463902
LINK	Phosphopentomutase GN=Pgm2	PGM2_MOUSE	0.306854	0.0301241		LINK	Cytosolic Fe-S cluster assembly factor NUBP2 GN=Nubp2	NUBP2_MOUSE	-0.286249	0.0469659
LINK	Renin receptor GN=Atp6ap2	RENR_MOUSE	0.431056	0.0301641		LINK	Sorting nexin-24 GN=Snx24	SNX24_MOUSE	-1.62324	0.0479181
LINK	Excitatory amino acid transporter 1 GN=Slc1a3	EAA1_MOUSE	0.496203	0.0306782		LINK	Transgelin GN=Tagln	TAGL_MOUSE	-2.49613	0.0485215
LINK	COP9 signalosome complex subunit 6 GN=Cops6	CSN6_MOUSE	0.548364	0.0308772		LINK	F-box only protein 38 GN=Fbxo38	FBX38_MOUSE	-1.1197	0.0486984
LINK	Sorting nexin-32 GN=Snx32	SNX32_MOUSE	0.696598	0.0310234		LINK	Glutathione synthetase GN=Gss	GSHB_MOUSE	-0.152777	0.0489806
LINK	Reticulocalbin-1 GN=Rcn1	RCN1_MOUSE	0.369395	0.0316488		LINK	Calpain-7 GN=Capn7	CAN7_MOUSE	-0.736342	0.0498474
LINK	Interferon-induced protein with tetratricopeptide repeats 3 GN=Ifit3	IFIT3_MOUSE	1.27279	0.0325711
LINK	Clathrin coat assembly protein AP180 GN=Snap91	AP180_MOUSE	0.21231	0.0337585
LINK	IQ calmodulin-binding motif-containing protein 1 GN=Iqcb1	IQCB1_MOUSE	0.27859	0.0338789
LINK	Far upstream element-binding protein 2 GN=Khsrp	FUBP2_MOUSE	0.141262	0.0351051
LINK	Platelet-derived growth factor receptor beta GN=Pdgfrb	PGFRB_MOUSE	0.671396	0.035319
LINK	Neuron navigator 1 GN=Nav1	NAV1_MOUSE	0.305669	0.0356606
LINK	Thioredoxin reductase-like selenoprotein T GN=Selenot	SELT_MOUSE	1.17187	0.0356839
LINK	Glucosamine-6-phosphate isomerase 1 GN=Gnpda1	GNPI1_MOUSE	0.322559	0.0360089
LINK	Probable RNA polymerase II nuclear localization protein SLC7A6OS GN=Slc7a6os	S7A6O_MOUSE	0.55507	0.0367684
LINK	UMP-CMP kinase 2, mitochondrial GN=Cmpk2	CMPK2_MOUSE	0.183047	0.0372528
LINK	Dehydrogenase/reductase SDR family member 6 GN=Bdh2	DHRS6_MOUSE	0.553708	0.0373684
LINK	COP9 signalosome complex subunit 5 GN=Cops5	CSN5_MOUSE	0.22923	0.0375464
LINK	Neuropilin-1 GN=Nrp1	NRP1_MOUSE	0.977714	0.0378802
LINK	Peroxisomal acyl-coenzyme A oxidase 3 GN=Acox3	ACOX3_MOUSE	0.730778	0.0387543
LINK	Activating molecule in BECN1-regulated autophagy protein 1 GN=Ambra1	AMRA1_MOUSE	0.925305	0.0395124
LINK	LysM and putative peptidoglycan-binding domain-containing protein 2 GN=Lysmd2	LYSM2_MOUSE	0.314591	0.0401656
LINK	Splicing factor 3B subunit 2 GN=Sf3b2	SF3B2_MOUSE	0.204303	0.040202
LINK	5'-AMP-activated protein kinase subunit beta-1 GN=Prkab1	AAKB1_MOUSE	0.46638	0.0407379
LINK	CKLF-like MARVEL transmembrane domain-containing protein 4 GN=Cmtm4	CKLF4_MOUSE	0.463924	0.0412358
LINK	Tau-tubulin kinase 1 GN=Ttbk1	TTBK1_MOUSE	0.24931	0.0421952
LINK	Prenylcysteine oxidase 1 GN=Pcyox1	PCYOX_MOUSE	0.19391	0.0424286
LINK	Golgi SNAP receptor complex member 1 GN=Gosr1	GOSR1_MOUSE	0.293386	0.0426476
LINK	Uridine diphosphate glucose pyrophosphatase NUDT14 GN=Nudt14	NUD14_MOUSE	0.398155	0.0428205
LINK	E3 ubiquitin-protein ligase UBR3 GN=Ubr3	UBR3_MOUSE	0.567346	0.0428917
LINK	Immunoglobulin superfamily member 1 GN=Igsf1	IGSF1_MOUSE	0.397471	0.0429729
LINK	Calcium/calmodulin-dependent protein kinase type 1 GN=Camk1	KCC1A_MOUSE	0.347113	0.0431278
LINK	Leucine-rich repeat and fibronectin type-III domain-containing protein 5 GN=Lrfn5	LRFN5_MOUSE	0.376519	0.0438445
LINK	Acid sphingomyelinase-like phosphodiesterase 3a GN=Smpdl3a	ASM3A_MOUSE	0.840478	0.0441036
LINK	Glutaminyl-peptide cyclotransferase GN=Qpct	QPCT_MOUSE	0.475226	0.0452144
LINK	Neutral amino acid transporter A GN=Slc1a4	SATT_MOUSE	0.41242	0.0454282
LINK	GRIP and coiled-coil domain-containing protein 2 GN=Gcc2	GCC2_MOUSE	0.2201	0.0454735
LINK	Deoxyhypusine hydroxylase GN=Dohh	DOHH_MOUSE	0.423275	0.0457678
LINK	PRKCA-binding protein GN=Pick1	PICK1_MOUSE	0.237351	0.0461061
LINK	Autophagy-related protein 9A GN=Atg9a	ATG9A_MOUSE	0.691745	0.0467567
LINK	Exosome complex exonuclease RRP42 GN=Exosc7	EXOS7_MOUSE	1.08802	0.0477396
LINK	Cystathionine gamma-lyase GN=Cth	CGL_MOUSE	0.456523	0.048066
LINK	1-phosphatidylinositol 4,5-bisphosphate phosphodiesterase gamma-1 GN=Plcg1	PLCG1_MOUSE	0.116133	0.0485787
LINK	Ubiquitin carboxyl-terminal hydrolase isozyme L5 GN=Uchl5	UCHL5_MOUSE	0.249972	0.0493917
	https://www.uniprot.org/uniprotkb?query=

## Sheet: WK4 Phosphorylation
WK4 VTA Protein Phosphoryaltion Changes
Red Text = Tyrosine (Y) phosphosite phosphorylation excluded from pSNL motif analysis.
Increased Phosphorylation (pSNL + Veh / Sham + Veh)								Decreased Phosphorylation (pSNL + Veh / Sham + Veh)
Link	Description	Accession	Modification	Sequence	Mean Log2 (FC)	t-test (Log2 (FC))		Link	Description	Accession	Modification	Sequence	Mean Log2 (FC)	t-test (Log2 (FC))																													https://www.uniprot.org/uniprotkb?query=
LINK	Serine/threonine-protein phosphatase 2A 56 kDa regulatory subunit beta isoform GN=Ppp2r5b	2A5B_MOUSE	[9] Phospho (ST)	LPPASTPTS13PSSPGLSPVPPPDK	0.59074	0.0277521		LINK	14-3-3 protein zeta/delta GN=Ywhaz	1433Z_MOUSE	[14] Phospho (ST)	TAFDEAIAELDTLSEESYK	-6.4876	0.000144732
LINK	Serine/threonine-protein phosphatase 2A 56 kDa regulatory subunit beta isoform GN=Ppp2r5b	2A5B_MOUSE	[12] Phospho (ST)	LPPASTPTSPSS16PGLSPVPPPDK	0.59074	0.0277521		LINK	14-3-3 protein zeta/delta GN=Ywhaz	1433Z_MOUSE	[17] Phospho (ST)	TAFDEAIAELDTLSEESYK	-6.4876	0.000144732
LINK	Serine/threonine-protein phosphatase 2A 56 kDa regulatory subunit beta isoform GN=Ppp2r5b	2A5B_MOUSE	[11] Phospho (ST)	LPPASTPTSPS15SPGLSPVPPPDK	0.59074	0.0277521		LINK	Acetyl-CoA carboxylase 1 GN=Acaca	ACACA_MOUSE	[4] Phospho (ST)	SSMSGLHLVK	-7.47753	0.0313376
LINK	Serine/threonine-protein phosphatase 2A 56 kDa regulatory subunit beta isoform GN=Ppp2r5b	2A5B_MOUSE	[6] Phospho (ST)	LPPAST9PTSPSSPGLSPVPPPDK	0.59074	0.0277521		LINK	Apoptotic chromatin condensation inducer in the nucleus GN=Acin1	ACINU_MOUSE	[3] Phospho (ST)	HLSHPEPEQQHVIQR	-1.59428	0.0484266
LINK	SH3 domain-binding protein 5-like GN=Sh3bp5l	3BP5L_MOUSE	[11] Phospho (ST)	SEVVEDEGPRS30PVAEEPGGSGSNSSETK	9.44336	0.000987706		LINK	Adenylate cyclase type 9 GN=Adcy9	ADCY9_MOUSE	[6] Phospho (ST)	GQGTASPGSVSDLAQTVK	-1.72182	0.0456324
LINK	Asc-type amino acid transporter 1 GN=Slc7a10	AAA1_MOUSE	[3] Phospho (ST)|[5] Oxidation (M)	RDS5DMASHIQQPGGHGNPGPAPSPSPGPGPGPGASER	10.4354	0.0121446		LINK	Alpha-adducin GN=Add1	ADDA_MOUSE	[11] Phospho (ST)|[14] Phospho (ST)	SPPDQSAVPNTPPSTPVK	-0.621089	0.0485006
LINK	Actin-binding LIM protein 1 GN=Ablim1	ABLM1_MOUSE	[3] Phospho (ST)	YDS723PLHSASHAPSSK	13.0589	0.00193789		LINK	Alpha-adducin GN=Add1	ADDA_MOUSE	[11] Phospho (ST)|[15] Phospho (ST)	SPPDQSAVPNTPPSTPVK	-0.621089	0.0485006
LINK	Apoptotic chromatin condensation inducer in the nucleus GN=Acin1	ACINU_MOUSE	[3] Phospho (ST)	GES216DDEKPR	10.1107	0.0278856		LINK	Alpha-adducin GN=Add1	ADDA_MOUSE	[6] Phospho (ST)|[14] Phospho (ST)	SPPDQSAVPNTPPSTPVK	-0.621089	0.0485006
LINK	Acylamino-acid-releasing enzyme GN=Apeh	ACPH_MOUSE	[7] Phospho (ST)|[11] Oxidation (M)	ALDVSAS187DEEMARPK	0.827576	0.0433935		LINK	Alpha-adducin GN=Add1	ADDA_MOUSE	[6] Phospho (ST)|[15] Phospho (ST)	SPPDQSAVPNTPPSTPVK	-0.621089	0.0485006
LINK	Adenylate cyclase type 5 GN=Adcy5	ADCY5_MOUSE	[3] Phospho (ST)	SVS8PPGYAAQTAASPAPR	0.49025	0.0259928		LINK	Gamma-adducin GN=Add3	ADDG_MOUSE	[6] Phospho (ST)	TEEVLSPDGSPSK	-0.236611	0.0426567
LINK	Adenylate cyclase type 5 GN=Adcy5	ADCY5_MOUSE	[1] Phospho (ST)	S6VSPPGYAAQTAASPAPR	0.49025	0.0259928		LINK	Afadin GN=Afdn	AFAD_MOUSE	[3] Phospho (ST)	TSSVVTLEVAK	-1.50562	0.0313263
LINK	ADP/ATP translocase 2 GN=Slc25a5	ADT2_MOUSE	[7] Phospho (Y)	AAYFGIYDTAK	0.5953	0.0278343		LINK	Alpha-internexin GN=Ina	AINX_MOUSE	[3] Phospho (ST)	VSSAGLSLK	-7.89616	0.000603902
LINK	Afadin GN=Afdn	AFAD_MOUSE	[5] Phospho (ST)	TQVLS1719PDSLFTAK	0.902291	0.0393501		LINK	A-kinase anchor protein 4 GN=Akap4	AKAP4_MOUSE	[3] Oxidation (M)|[6] Phospho (ST)|[9] Phospho (ST)|[14] Phospho (ST)	LEMAASKNTNNNQSPSNPATK	-0.866335	0.0391183
LINK	Arf-GAP domain and FG repeat-containing protein 1 GN=Agfg1	AGFG1_MOUSE	[6] Phospho (ST)	GTPSQS181PVVGR	0.56104	0.00110836		LINK	Amine oxidase [flavin-containing] A GN=Maoa	AOFA_MOUSE	[9] Phospho (ST)	VLGSQEALSPVHYEEK	-8.55791	0.0426913
LINK	Adhesion G protein-coupled receptor B1 GN=Adgrb1	AGRB1_MOUSE	[11] Phospho (ST)	NENVATLSVSS1467LER	0.797284	0.0189007		LINK	Amyloid-beta A4 precursor protein-binding family A member 1 GN=Apba1	APBA1_MOUSE	[4] Phospho (ST)	QSMSSQSLDK	-2.47347	0.0211184
LINK	Apical junction component 1 homolog GN=Ajm1	AJM1_MOUSE	[1] Phospho (ST)	S447WDNILAPGPR	3.23168	0.000807522		LINK	AT-rich interactive domain-containing protein 1B GN=Arid1b	ARI1B_MOUSE	[2] Phospho (ST)	SSPALAAPDASVDPK	-0.57414	0.0237278
LINK	Ankyrin-2 GN=Ank2	ANK2_MOUSE	[3] Phospho (ST)	KTS3786LVIVESTDDQSQVFER	0.671575	0.00178422		LINK	cAMP-regulated phosphoprotein 21 GN=Arpp21	ARP21_MOUSE	[3] Phospho (ST)	TGSESSSSAGSSGSLSR	-7.82903	0.0123353
LINK	Ankyrin-2 GN=Ank2	ANK2_MOUSE	[2] Phospho (ST)	KT3785SLVIVESTDDQSQVFER	0.671575	0.00178422		LINK	Anion exchange protein 3 GN=Slc4a3	B3A3_MOUSE	[12] Phospho (ST)	ALPSVGLQSDQSPQR	-5.88471	0.000167123
LINK	Ankyrin-2 GN=Ank2	ANK2_MOUSE	[9] Phospho (ST)	KTSLVIVES3792TDDQSQVFER	0.671575	0.00178422		LINK	Baculoviral IAP repeat-containing protein 6 GN=Birc6	BIRC6_MOUSE	[4] Phospho (ST)	GGSSLDR	-2.14141	0.0136393
LINK	Ankyrin-2 GN=Ank2	ANK2_MOUSE	[10] Phospho (ST)	KTSLVIVEST3793DDQSQVFER	0.671575	0.00178422		LINK	B2 bradykinin receptor GN=Bdkrb2	BKRB2_MOUSE	[4] Phospho (ST)	TSISVER	-1.55399	0.0328683
LINK	Ankyrin-2 GN=Ank2	ANK2_MOUSE	[10] Phospho (ST)	ELEEEWVIVS1562DEEIQEAK	9.42187	0.00636771		LINK	Calnexin GN=Canx	CALX_MOUSE	[10] Phospho (ST)	AEEDEILNRSPR	-11.9094	0.00230202
LINK	Ankyrin-2 GN=Ank2	ANK2_MOUSE	[6] Phospho (ST)	TPIIKT2059PEVVPSVAAEESHR	1.05928	0.0355693		LINK	Adenylyl cyclase-associated protein 2 GN=Cap2	CAP2_MOUSE	[5] Phospho (ST)	KEEPSPSR	-3.52187	0.0141968
LINK	Ankyrin-2 GN=Ank2	ANK2_MOUSE	[1] Phospho (ST)	T2054PIIKTPEVVPSVAAEESHR	1.05928	0.0355693		LINK	Coiled-coil domain-containing protein 85A GN=Ccdc85a	CC85A_MOUSE	[5] Phospho (ST)	HSGGSPEHLQK	-10.067	0.00591624
LINK	Ankyrin-2 GN=Ank2	ANK2_MOUSE	[9] Phospho (ST)	VQPPSPLPS2657SIDSNSSPEEATQFQPIVPK	0.440261	0.0388878		LINK	Coiled-coil domain-containing protein 6 GN=Ccdc6	CCDC6_MOUSE	[3] Phospho (ST)	RSSSPDK	-2.64511	0.0165477
LINK	Ankyrin-2 GN=Ank2	ANK2_MOUSE	[10] Phospho (ST)	VQPPSPLPSS2658IDSNSSPEEATQFQPIVPK	0.440261	0.0388878		LINK	Coiled-coil domain-containing protein 6 GN=Ccdc6	CCDC6_MOUSE	[4] Phospho (ST)	RSSSPDK	-2.64511	0.0165477
LINK	Ankyrin-2 GN=Ank2	ANK2_MOUSE	[5] Phospho (ST)	VQPPS2653PLPSSIDSNSSPEEATQFQPIVPK	0.440261	0.0388878		LINK	Cyclin-dependent kinase 18 GN=Cdk18	CDK18_MOUSE	[3] Phospho (ST)	RASLSDIGFGK	-11.9923	0.00369234
LINK	Ankyrin-2 GN=Ank2	ANK2_MOUSE	[16] Phospho (ST)	VQPPSPLPSSIDSNSS2664PEEATQFQPIVPK	0.440261	0.0388878		LINK	Centrosomal protein of 170 kDa GN=Cep170	CE170_MOUSE	[7] Phospho (ST)	TDEGPDTPSYNR	-0.558043	0.046784
LINK	Ankyrin-2 GN=Ank2	ANK2_MOUSE	[13] Phospho (ST)	VQPPSPLPSSIDS2661NSSPEEATQFQPIVPK	0.440261	0.0388878		LINK	Cysteine and histidine-rich domain-containing protein 1 GN=Chordc1	CHRD1_MOUSE	[3] Phospho (ST)	RPSPDEPMTNLELK	-0.69215	0.01469
LINK	Ankyrin-2 GN=Ank2	ANK2_MOUSE	[2] Phospho (ST)|[14] Oxidation (M)	ES1426ESDQEPEEEIGMTSEK	3.30426	0.0406427		LINK	CCR4-NOT transcription complex subunit 2 GN=Cnot2	CNOT2_MOUSE	[4] Oxidation (M)|[11] Phospho (ST)	TNSMSSSGLGSPNR	-0.328609	0.0470199
LINK	Ankyrin-2 GN=Ank2	ANK2_MOUSE	[12] Phospho (ST)	TQSESETQESLT2333PSEVTKPFPPSDASVK	1.07195	0.0456652		LINK	RNA polymerase II subunit A C-terminal domain phosphatase GN=Ctdp1	CTDP1_MOUSE	[10] Phospho (ST)|[13] Phospho (ST)	EVDDILGEGSDDSDIEK	-0.912559	0.0316523
LINK	Ankyrin-2 GN=Ank2	ANK2_MOUSE	[7] Phospho (ST)	TQSESET2328QESLTPSEVTKPFPPSDASVK	1.07195	0.0456652		LINK	Cytoplasmic dynein 1 intermediate chain 1 GN=Dync1i1	DC1I1_MOUSE	[2] Phospho (ST)	ETQTPLATHQSEEDEEDEEMVEPK	-4.01895	0.0233656
LINK	Ankyrin-2 GN=Ank2	ANK2_MOUSE	[5] Phospho (ST)	TQSES2326ETQESLTPSEVTKPFPPSDASVK	1.07195	0.0456652		LINK	Cytoplasmic dynein 1 intermediate chain 1 GN=Dync1i1	DC1I1_MOUSE	[11] Phospho (ST)	ETQTPLATHQSEEDEEDEEMVEPK	-4.01895	0.0233656
LINK	Ankyrin-2 GN=Ank2	ANK2_MOUSE	[3] Phospho (ST)	TQS2324ESETQESLTPSEVTKPFPPSDASVK	1.07195	0.0456652		LINK	Cytoplasmic dynein 1 intermediate chain 1 GN=Dync1i1	DC1I1_MOUSE	[4] Phospho (ST)	ETQTPLATHQSEEDEEDEEMVEPK	-4.01895	0.0233656
LINK	Amyloid-beta A4 precursor protein-binding family A member 1 GN=Apba1	APBA1_MOUSE	[3] Phospho (ST)	MDS267YEQEEDIDQIVAEVK	1.57966	0.0221625		LINK	DNA polymerase delta subunit 3 GN=Pold3	DPOD3_MOUSE	[5] Phospho (ST)	RVDLSDEEAK	-5.28915	0.0252909
LINK	Amyloid beta precursor protein binding family B member 1 GN=Apbb1	APBB1_MOUSE	[15] Phospho (ST)	DPEEATLSFPAQSLS347PEPVPQEEEK	0.634203	0.0147208		LINK	Dynamin-3 GN=Dnm3	DYN3_MOUSE	[1] Phospho (ST)	SPPPSPTTQR	-3.44139	0.0334254
LINK	Amyloid beta precursor protein binding family B member 1 GN=Apbb1	APBB1_MOUSE	[13] Phospho (ST)	DPEEATLSFPAQS345LSPEPVPQEEEK	0.634203	0.0147208		LINK	Band 4.1-like protein 3 GN=Epb41l3	E41L3_MOUSE	[6] Phospho (ST)	KAEEATPVTALR	-14.1346	0.0159654
LINK	Adenomatous polyposis coli protein GN=Apc	APC_MOUSE	[5] Oxidation (M)|[6] Phospho (ST)	DANIMS742PGSSLPSLHVR	1.30565	0.0274646		LINK	Elongation factor 1-delta GN=Eef1d	EF1D_MOUSE	[19] Phospho (ST)	KGATPAEDDEDKDIDLFGSDEEEEDK	-1.03646	0.0291787
LINK	Aquaporin-4 GN=Aqp4	AQP4_MOUSE	[3] Phospho (Y)|[4] Oxidation (M)	GSYMEVEDNR	10.9943	4.91975e-05		LINK	Protein EFR3 homolog B GN=Efr3b	EFR3B_MOUSE	[10] Phospho (ST)	LSIDYALTGSYDGAVSLGSK	-2.08136	0.0029962
LINK	Astrotactin-1 GN=Astn1	ASTN1_MOUSE	[3] Phospho (ST)	SAS194AEAANEIHYIPSVLIGGHGR	0.981178	0.0479644		LINK	Echinoderm microtubule-associated protein-like 1 GN=Eml1	EMAL1_MOUSE	[9] Phospho (ST)	TGSTSSSSSGKK	-7.43178	0.0127332
LINK	Sodium/potassium-transporting ATPase subunit alpha-1 GN=Atp1a1	AT1A1_MOUSE	[9] Phospho (ST)	IVEIPFNST485NK	0.865384	0.0289528		LINK	Extended synaptotagmin-1 GN=Esyt1	ESYT1_MOUSE	[8] Phospho (ST)	LTHGDSPSEAPVGPLGQVK	-1.29921	0.00633048
LINK	Sodium/potassium-transporting ATPase subunit alpha-1 GN=Atp1a1	AT1A1_MOUSE	[8] Phospho (ST)	IVEIPFNS484TNK	0.865384	0.0289528		LINK	Extended synaptotagmin-1 GN=Esyt1	ESYT1_MOUSE	[6] Phospho (ST)	LTHGDSPSEAPVGPLGQVK	-1.29921	0.00633048
LINK	Ataxin-2 GN=Atxn2	ATX2_MOUSE	[3] Phospho (ST)	TNS832PSISPSMLSNAEHK	0.319335	0.0476254		LINK	Extended synaptotagmin-1 GN=Esyt1	ESYT1_MOUSE	[2] Phospho (ST)	LTHGDSPSEAPVGPLGQVK	-1.29921	0.00633048
LINK	Ataxin-2 GN=Atxn2	ATX2_MOUSE	[5] Phospho (ST)	TNSPS834ISPSMLSNAEHK	0.319335	0.0476254		LINK	Protein FAM177A1 GN=Fam177a1	F177A_MOUSE	[15] Phospho (ST)|[16] Phospho (ST)	RVIHFVSGETMEEYSTDEDEVDGLDK	-0.475385	0.030919
LINK	Ataxin-2-like protein GN=Atxn2l	ATX2L_MOUSE	[11] Oxidation (M)|[13] Phospho (ST)	EVDGLLTSDPMGS597PVSSK	1.14796	0.0380956		LINK	FERM domain-containing protein 4B GN=Frmd4b	FRM4B_MOUSE	[1] Phospho (ST)	SLDDIAMDLTETGTQR	-1.0479	0.0420687
LINK	Bcl-2-associated transcription factor 1 GN=Bclaf1	BCLF1_MOUSE	[4] Phospho (ST)	FHDS395EGDDTEETEDYR	11.1433	0.00167492		LINK	Golgin subfamily A member 3 GN=Golga3	GOGA3_MOUSE	[7] Phospho (ST)	GESNSSSPATPIK	-1.73603	0.0402784
LINK	Myc box-dependent-interacting protein 1 GN=Bin1	BIN1_MOUSE	[9] Phospho (ST)	SPSPPPDGS304PAATPEIR	0.252144	0.0267705		LINK	Neuronal membrane glycoprotein M6-b GN=Gpm6b	GPM6B_MOUSE	[1] Phospho (ST)	SKEQLNSYT	-0.312339	0.012955
LINK	Bridge-like lipid transfer protein family member 1 GN=Bltp1	BLTP1_MOUSE	[8] Phospho (ST)	TTFSENLS1681PK	0.871579	0.0284605		LINK	GMP synthase [glutamine-hydrolyzing] GN=Gmps	GUAA_MOUSE	[4] Oxidation (M)|[7] Phospho (ST)	TLNMTTSPEEK	-4.17084	0.0378545
LINK	Protein bassoon GN=Bsn	BSN_MOUSE	[7] Phospho (ST)	SPQVLYS2805PVSPLSPHR	0.963262	0.00875064		LINK	Potassium/sodium hyperpolarization-activated cyclic nucleotide-gated channel 2 GN=Hcn2	HCN2_MOUSE	[3] Phospho (ST)|[5] Phospho (ST)	RDSASPGAASGLDPLDSAR	-1.02127	0.0119689
LINK	Protein bassoon GN=Bsn	BSN_MOUSE	[10] Phospho (ST)	SPQVLYSPVS2808PLSPHR	0.963262	0.00875064		LINK	Hepatoma-derived growth factor-related protein 2 GN=Hdgfl2	HDGR2_MOUSE	[3] Phospho (ST)|[10] Phospho (ST)	GGSSEELHDSPR	-12.214	4.93427e-05
LINK	Protein bassoon GN=Bsn	BSN_MOUSE	[13] Phospho (ST)	SPQVLYSPVSPLS2811PHR	0.963262	0.00875064		LINK	Hepatocyte growth factor-regulated tyrosine kinase substrate GN=Hgs	HGS_MOUSE	[4] Phospho (ST)	GALSALR	-3.84621	0.0340874
LINK	Phospholipid transfer protein C2CD2L GN=C2cd2l	C2C2L_MOUSE	[3] Phospho (ST)	SLS396PAATVTAELHYEQGSPR	1.03363	0.0312231		LINK	Histamine H1 receptor GN=Hrh1	HRH1_MOUSE	[3] Phospho (ST)|[5] Phospho (ST)	RISETSEDQTLVDR	-0.8933	0.00913905
LINK	Phospholipid transfer protein C2CD2L GN=C2cd2l	C2C2L_MOUSE	[7] Phospho (ST)	SLSPAAT400VTAELHYEQGSPR	1.03363	0.0312231		LINK	Histamine H1 receptor GN=Hrh1	HRH1_MOUSE	[3] Phospho (ST)|[6] Phospho (ST)	RISETSEDQTLVDR	-0.8933	0.00913905
LINK	Phospholipid transfer protein C2CD2L GN=C2cd2l	C2C2L_MOUSE	[1] Phospho (ST)	S394LSPAATVTAELHYEQGSPR	1.03363	0.0312231		LINK	17S U2 SnRNP complex component HTATSF1 GN=Htatsf1	HTSF1_MOUSE	[11] Phospho (ST)	ESEDNDLGKESEGEDSLK	-7.8036	0.000122952
LINK	Phospholipid transfer protein C2CD2L GN=C2cd2l	C2C2L_MOUSE	[14] Phospho (ST)	SDISERPSVDDVES619ETGSTGALETR	1.19715	0.0486157		LINK	17S U2 SnRNP complex component HTATSF1 GN=Htatsf1	HTSF1_MOUSE	[7] Phospho (ST)|[12] Phospho (ST)	AEEGGESEGDASEK	-11.1792	0.0194702
LINK	Phospholipid transfer protein C2CD2L GN=C2cd2l	C2C2L_MOUSE	[8] Phospho (ST)	SDISERPS613VDDVESETGSTGALETR	1.19715	0.0486157		LINK	Eukaryotic translation initiation factor 4B GN=Eif4b	IF4B_MOUSE	[3] Phospho (ST)|[4] Phospho (ST)|[10] Phospho (ST)	SQSSDTEQPSPTSGGGK	-5.92832	0.0372369
LINK	Phospholipid transfer protein C2CD2L GN=C2cd2l	C2C2L_MOUSE	[18] Phospho (ST)	SDISERPSVDDVESETGSTGALETR	1.19715	0.0486157		LINK	Eukaryotic translation initiation factor 4B GN=Eif4b	IF4B_MOUSE	[3] Phospho (ST)|[6] Phospho (ST)|[10] Phospho (ST)	SQSSDTEQPSPTSGGGK	-5.92832	0.0372369
LINK	Uncharacterized protein C1orf198 homolog	CA198_MOUSE	[3] Phospho (ST)	SSS176LDALGPAR	0.504459	0.0407539		LINK	Protein IWS1 homolog GN=Iws1	IWS1_MOUSE	[2] Phospho (ST)|[4] Phospho (ST)	ISDSESEELPKPR	-0.914644	0.0442924
LINK	Voltage-dependent R-type calcium channel subunit alpha-1E GN=Cacna1e	CAC1E_MOUSE	[3] Phospho (ST)|[7] Phospho (ST)	SAS944QERS948LDEGVSVEGEK	2.84194	0.0126034		LINK	Protein IWS1 homolog GN=Iws1	IWS1_MOUSE	[2] Phospho (ST)|[6] Phospho (ST)	ISDSESEELPKPR	-0.914644	0.0442924
LINK	Calmodulin-regulated spectrin-associated protein 1 GN=Camsap1	CAMP1_MOUSE	[2] Phospho (ST)	TS560PQAPGLVASIR	1.08502	0.0435501		LINK	Potassium voltage-gated channel subfamily A member 1 GN=Kcna1	KCNA1_MOUSE	[15] Phospho (ST)|[20] Phospho (ST)	ETEGEEQAQLLHVSSPNLASDSDLSR	-1.28041	0.0417338
LINK	Calmodulin-regulated spectrin-associated protein 1 GN=Camsap1	CAMP1_MOUSE	[1] Phospho (ST)	T559SPQAPGLVASIR	1.08502	0.0435501		LINK	Potassium voltage-gated channel subfamily A member 1 GN=Kcna1	KCNA1_MOUSE	[14] Phospho (ST)|[20] Phospho (ST)	ETEGEEQAQLLHVSSPNLASDSDLSR	-1.28041	0.0417338
LINK	Calmodulin-regulated spectrin-associated protein 2 GN=Camsap2	CAMP2_MOUSE	[9] Phospho (ST)	SESVEGFLS1291PSR	0.754419	0.0383463		LINK	Potassium voltage-gated channel subfamily A member 1 GN=Kcna1	KCNA1_MOUSE	[2] Phospho (ST)|[20] Phospho (ST)	ETEGEEQAQLLHVSSPNLASDSDLSR	-1.28041	0.0417338
LINK	Calcium-dependent secretion activator 2 GN=Cadps2	CAPS2_MOUSE	[14] Phospho (ST)|[18] Phospho (ST)	SGGGSGGGAARPVS61PSPS65VLSEGR	1.47967	0.0201818		LINK	Leucine-rich repeat and immunoglobulin-like domain-containing nogo receptor-interacting protein 1 GN=Lingo1	LIGO1_MOUSE	[2] Phospho (ST)	KSDAGISSADAPR	-3.46434	0.0392685
LINK	Calcium-dependent secretion activator 2 GN=Cadps2	CAPS2_MOUSE	[14] Phospho (ST)|[21] Phospho (ST)	SGGGSGGGAARPVS61PSPSVLS68EGR	1.47967	0.0201818		LINK	Microtubule-associated protein 1A GN=Map1a	MAP1A_MOUSE	[5] Phospho (ST)	EAELTPENIAAAR	-0.757894	0.0406414
LINK	Protein CASC3 GN=Casc3	CASC3_MOUSE	[10] Phospho (ST)	LEQTPVRDPS360PEPDAPLLGSPEK	0.748538	0.00518712		LINK	Microtubule-associated protein 1A GN=Map1a	MAP1A_MOUSE	[3] Phospho (ST)|[11] Phospho (ST)|[20] Phospho (ST)	MASPPPSGPPSAAHTPFHQSPVEEK	-1.12243	0.0376528
LINK	Cytosolic carboxypeptidase 1 GN=Agtpbp1	CBPC1_MOUSE	[2] Phospho (ST)	VT1159SPTTYVLDEDEPR	0.384106	0.0104598		LINK	Microtubule-associated protein 1A GN=Map1a	MAP1A_MOUSE	[7] Phospho (ST)|[11] Phospho (ST)|[20] Phospho (ST)	MASPPPSGPPSAAHTPFHQSPVEEK	-1.12243	0.0376528
LINK	Cytosolic carboxypeptidase 1 GN=Agtpbp1	CBPC1_MOUSE	[3] Phospho (ST)	VTS1160PTTYVLDEDEPR	0.384106	0.0104598		LINK	Microtubule-associated protein 1B GN=Map1b	MAP1B_MOUSE	[3] Phospho (ST)	RESVVSGDDRAEEDMDDVLEK	-0.829707	0.000200371
LINK	Cytosolic carboxypeptidase 1 GN=Agtpbp1	CBPC1_MOUSE	[6] Phospho (ST)	VTSPTT1163YVLDEDEPR	0.384106	0.0104598		LINK	Microtubule-associated protein 1B GN=Map1b	MAP1B_MOUSE	[3] Phospho (ST)	RESVVSGDDRAEEDMDDVLEK	-0.87521	0.0193999
LINK	Cytosolic carboxypeptidase 1 GN=Agtpbp1	CBPC1_MOUSE	[7] Phospho (Y)	VTSPTTYVLDEDEPR	0.384106	0.0104598		LINK	Microtubule-associated protein 1B GN=Map1b	MAP1B_MOUSE	[3] Phospho (ST)|[6] Phospho (ST)	RESVVSGDDR	-0.496112	0.0416242
LINK	Cytosolic carboxypeptidase 1 GN=Agtpbp1	CBPC1_MOUSE	[2] Phospho (ST)	VT1159SPTTYVLDEDEPR	0.704708	0.0424497		LINK	Microtubule-associated protein 1B GN=Map1b	MAP1B_MOUSE	[8] Phospho (ST)|[12] Phospho (ST)|[16] Phospho (ST)|[18] Phospho (ST)	DVSDERLSPAKSPSLSPSPPSPIEK	-0.509355	0.0300769
LINK	Cytosolic carboxypeptidase 1 GN=Agtpbp1	CBPC1_MOUSE	[3] Phospho (ST)	VTS1160PTTYVLDEDEPR	0.704708	0.0424497		LINK	Microtubule-associated protein 1B GN=Map1b	MAP1B_MOUSE	[8] Phospho (ST)|[12] Phospho (ST)|[16] Phospho (ST)|[21] Phospho (ST)	DVSDERLSPAKSPSLSPSPPSPIEK	-0.509355	0.0300769
LINK	Cytosolic carboxypeptidase 1 GN=Agtpbp1	CBPC1_MOUSE	[6] Phospho (ST)	VTSPTT1163YVLDEDEPR	0.704708	0.0424497		LINK	Microtubule-associated protein 1B GN=Map1b	MAP1B_MOUSE	[3] Phospho (ST)|[8] Phospho (ST)|[12] Phospho (ST)|[21] Phospho (ST)	DVSDERLSPAKSPSLSPSPPSPIEK	-0.509355	0.0300769
LINK	Cytosolic carboxypeptidase 1 GN=Agtpbp1	CBPC1_MOUSE	[7] Phospho (Y)	VTSPTTYVLDEDEPR	0.704708	0.0424497		LINK	Microtubule-associated protein 1B GN=Map1b	MAP1B_MOUSE	[3] Phospho (ST)|[12] Phospho (ST)|[16] Phospho (ST)|[18] Phospho (ST)	DVSDERLSPAKSPSLSPSPPSPIEK	-0.509355	0.0300769
LINK	Chromobox protein homolog 1 GN=Cbx1	CBX1_MOUSE	[4] Phospho (ST)	KADS89DSEDK	2.72064	0.0459641		LINK	Microtubule-associated protein 1B GN=Map1b	MAP1B_MOUSE	[8] Phospho (ST)|[12] Phospho (ST)|[14] Phospho (ST)|[21] Phospho (ST)	DVSDERLSPAKSPSLSPSPPSPIEK	-0.509355	0.0300769
LINK	Cyclin-Y GN=Ccny	CCNY_MOUSE	[3] Phospho (ST)	SAS326ADNLILPR	0.653563	0.0170776		LINK	Microtubule-associated protein 1B GN=Map1b	MAP1B_MOUSE	[8] Phospho (ST)|[12] Phospho (ST)|[18] Phospho (ST)|[21] Phospho (ST)	DVSDERLSPAKSPSLSPSPPSPIEK	-0.509355	0.0300769
LINK	Cyclin-dependent kinase-like 5 GN=Cdkl5	CDKL5_MOUSE	[12] Phospho (ST)	DLTNNNIPHLLS407PK	0.608981	0.0269601		LINK	Microtubule-associated protein 1B GN=Map1b	MAP1B_MOUSE	[8] Phospho (ST)|[12] Phospho (ST)|[14] Phospho (ST)|[18] Phospho (ST)	DVSDERLSPAKSPSLSPSPPSPIEK	-0.509355	0.0300769
LINK	E3 ubiquitin-protein ligase CHIP GN=Stub1	CHIP_MOUSE	[12] Phospho (ST)	LGTGGGGSPDKS34PSAQELK	9.8615	5.30644e-05		LINK	Microtubule-associated protein 1B GN=Map1b	MAP1B_MOUSE	[4] Phospho (ST)|[6] Oxidation (M)|[15] Phospho (ST)	ASLSPMDEPVPDSESPVEK	-0.515735	0.0231324
LINK	Charged multivesicular body protein 2b GN=Chmp2b	CHM2B_MOUSE	[4] Phospho (ST)	ATIS199DEEIER	2.13455	0.00816326		LINK	Microtubule-associated protein 1B GN=Map1b	MAP1B_MOUSE	[4] Phospho (ST)|[6] Oxidation (M)|[13] Phospho (ST)	ASLSPMDEPVPDSESPVEK	-0.515735	0.0231324
LINK	Clustered mitochondria protein homolog GN=Cluh	CLU_MOUSE	[5] Oxidation (M)|[7] Phospho (ST)	AVEDMGS1300PQTAK	3.34764	0.000245026		LINK	Microtubule-associated protein 1B GN=Map1b	MAP1B_MOUSE	[2] Phospho (ST)|[6] Oxidation (M)|[15] Phospho (ST)	ASLSPMDEPVPDSESPVEK	-0.515735	0.0231324
LINK	Chromogranin-A GN=Chga	CMGA_MOUSE	[7] Phospho (ST)	DDGQSDS282QAVDGDGK	6.78127	0.0255571		LINK	Myristoylated alanine-rich C-kinase substrate GN=Marcks	MARCS_MOUSE	[8] Phospho (ST)|[13] Phospho (ST)	AEDGAAPSPSSETPK	-0.796224	0.00139527
LINK	Anamorsin GN=Ciapin1	CPIN1_MOUSE	[4] Phospho (ST)	EALS136PEEVQSVQEHLGYHSDSLR	0.471839	0.0202242		LINK	Myristoylated alanine-rich C-kinase substrate GN=Marcks	MARCS_MOUSE	[8] Phospho (ST)|[11] Phospho (ST)	AEDGAAPSPSSETPK	-0.796224	0.00139527
LINK	Capping protein-inhibiting regulator of actin dynamics GN=Cracd	CRACD_MOUSE	[7] Phospho (ST)	HSSTGDS939VGGATPATGSVSGESEPEATFLK	1.63041	0.0041665		LINK	DNA replication licensing factor MCM2 GN=Mcm2	MCM2_MOUSE	[8] Phospho (ST)	ISDPLTSSPGR	-1.06938	0.0153276
LINK	Capping protein-inhibiting regulator of actin dynamics GN=Cracd	CRACD_MOUSE	[4] Phospho (ST)	HSST936GDSVGGATPATGSVSGESEPEATFLK	1.63041	0.0041665		LINK	Malate dehydrogenase, cytoplasmic GN=Mdh1	MDHC_MOUSE	[3] Phospho (ST)	KLSSAMSAAK	-6.25215	0.0431544
LINK	Capping protein-inhibiting regulator of actin dynamics GN=Cracd	CRACD_MOUSE	[12] Phospho (ST)	HSSTGDSVGGAT944PATGSVSGESEPEATFLK	1.63041	0.0041665		LINK	Microfibrillar-associated protein 3-like GN=Mfap3l	MFA3L_MOUSE	[3] Phospho (ST)	SESPTADSDASSLHEQPQQIAIK	-2.31661	0.00554248
LINK	Capping protein-inhibiting regulator of actin dynamics GN=Cracd	CRACD_MOUSE	[3] Phospho (ST)	HSS935TGDSVGGATPATGSVSGESEPEATFLK	1.63041	0.0041665		LINK	Myelin-associated oligodendrocyte basic protein GN=Mobp	MOBP_MOUSE	[6] Phospho (ST)	HQPAASPVVVR	-0.722805	0.00733227
LINK	Cold shock domain-containing protein C2 GN=Csdc2	CSDC2_MOUSE	[4] Phospho (ST)	DLPS48PLPTK	0.994948	0.000292731		LINK	Myelin-associated oligodendrocyte basic protein GN=Mobp	MOBP_MOUSE	[6] Phospho (ST)	HQPAASPVVVR	-0.776812	0.0114357
LINK	Cleavage stimulation factor subunit 3 GN=Cstf3	CSTF3_MOUSE	[6] Phospho (ST)	RPNEDS691DEDEEK	6.98808	0.00100958		LINK	Microtubule-associated protein 2 GN=Map2	MTAP2_MOUSE	[9] Phospho (ST)	ELITTKDTSPEKTEK	-2.85633	0.00810186
LINK	Catenin alpha-2 GN=Ctnna2	CTNA2_MOUSE	[3] Phospho (ST)	HIS939PVQALSEFK	0.924658	0.0205888		LINK	Protein CBFA2T1 GN=Runx1t1	MTG8_MOUSE	[1] Phospho (ST)	STTPGTPSTIETTPR	-9.40245	0.00561359
LINK	Catenin alpha-2 GN=Ctnna2	CTNA2_MOUSE	[3] Phospho (ST)	HIS939PVQALSEFK	0.91331	0.0289212		LINK	Unconventional myosin-XVIIIa GN=Myo18a	MY18A_MOUSE	[15] Phospho (ST)	GSIILDSGHLSTASSSDDLK	-0.760746	0.0422149
LINK	Catenin delta-2 GN=Ctnnd2	CTND2_MOUSE	[7] Phospho (ST)	TSTAPSS458PGVDSVPLQR	0.599885	0.0177679		LINK	Unconventional myosin-XVIIIa GN=Myo18a	MY18A_MOUSE	[14] Phospho (ST)	GSIILDSGHLSTASSSDDLK	-0.760746	0.0422149
LINK	Catenin delta-2 GN=Ctnnd2	CTND2_MOUSE	[3] Phospho (ST)	TST454APSSPGVDSVPLQR	0.599885	0.0177679		LINK	Protein NDRG3 GN=Ndrg3	NDRG3_MOUSE	[6] Phospho (ST)|[10] Phospho (ST)	THSTSSSIGSGESPFSR	-1.02813	0.0404729
LINK	Catenin delta-2 GN=Ctnnd2	CTND2_MOUSE	[6] Phospho (ST)	TSTAPS457SPGVDSVPLQR	0.599885	0.0177679		LINK	Protein NDRG3 GN=Ndrg3	NDRG3_MOUSE	[3] Phospho (ST)|[10] Phospho (ST)	THSTSSSIGSGESPFSR	-1.02813	0.0404729
LINK	Cullin-9 GN=Cul9	CUL9_MOUSE	[5] Phospho (ST)	VGLQS2440PSVETR	1.03564	0.0253354		LINK	Protein NDRG3 GN=Ndrg3	NDRG3_MOUSE	[5] Phospho (ST)|[10] Phospho (ST)	THSTSSSIGSGESPFSR	-1.02813	0.0404729
LINK	Gap junction alpha-1 protein GN=Gja1	CXA1_MOUSE	[14] Phospho (ST)	SDPYHATTGPLSPS257K	3.17791	0.012029		LINK	Neurofilament heavy polypeptide GN=Nefh	NFH_MOUSE	[11] Phospho (ST)	EDIKPPAEAKSPEK	-2.20544	0.00346962
LINK	Gap junction alpha-1 protein GN=Gja1	CXA1_MOUSE	[12] Phospho (ST)	SDPYHATTGPLS255PSK	3.17791	0.012029		LINK	Neurofilament heavy polypeptide GN=Nefh	NFH_MOUSE	[7] Phospho (ST)|[13] Phospho (ST)	SPAEAKSPAEVKSPGEAK	-9.78005	3.27558e-07
LINK	Gap junction alpha-1 protein GN=Gja1	CXA1_MOUSE	[14] Phospho (ST)	SDPYHATTGPLSPS257K	2.72421	0.0405519		LINK	Neurofilament medium polypeptide GN=Nefm	NFM_MOUSE	[5] Phospho (ST)	KKAESPVK	-16.0925	0.0184585
LINK	Gap junction alpha-1 protein GN=Gja1	CXA1_MOUSE	[12] Phospho (ST)	SDPYHATTGPLS255PSK	2.72421	0.0405519		LINK	Na(+)/H(+) exchange regulatory cofactor NHE-RF1 GN=Nherf1	NHRF1_MOUSE	[1] Phospho (ST)	SEQAEPPAAADTHEAGDQNEAEK	-0.586525	0.0493109
LINK	Protein C-mannosyl-transferase DPY19L1 GN=Dpy19l1	D19L1_MOUSE	[2] Phospho (ST)	SS23PPPLSGASEVDAGELGSER	0.687448	0.0196939		LINK	60S ribosomal export protein NMD3 GN=Nmd3	NMD3_MOUSE	[8] Phospho (ST)	DATIPVESDTDDEGAPR	-1.39012	0.0324943
LINK	Protein C-mannosyl-transferase DPY19L1 GN=Dpy19l1	D19L1_MOUSE	[7] Phospho (ST)	SSPPPLS28GASEVDAGELGSER	0.687448	0.0196939		LINK	Opalin GN=Opalin	OPALI_MOUSE	[2] Phospho (ST)	GSQEGHIYVK	-2.18005	0.04317
LINK	Protein C-mannosyl-transferase DPY19L1 GN=Dpy19l1	D19L1_MOUSE	[1] Phospho (ST)	S22SPPPLSGASEVDAGELGSER	0.687448	0.0196939		LINK	Protein PRRC2A GN=Prrc2a	PRC2A_MOUSE	[3] Phospho (ST)	GTSPGSELPPPK	-1.10029	0.046385
LINK	Disks large homolog 3 GN=Dlg3	DLG3_MOUSE	[15] Phospho (ST)	VTYPAPPQVPPTRYS386PIPR	1.03972	0.00934705		LINK	Protein PRRC2A GN=Prrc2a	PRC2A_MOUSE	[2] Phospho (ST)	GTSPGSELPPPK	-1.10029	0.046385
LINK	Disks large homolog 3 GN=Dlg3	DLG3_MOUSE	[12] Phospho (ST)	VTYPAPPQVPPT383RYSPIPR	1.03972	0.00934705		LINK	Protein PRRC2C GN=Prrc2c	PRC2C_MOUSE	[1] Phospho (ST)	SLEDVKPR	-8.55936	0.010504
LINK	Disks large-associated protein 1 GN=Dlgap1	DLGP1_MOUSE	[13] Phospho (ST)	SLDSLDPAGLLTS437PK	1.37185	0.0321706		LINK	GTP-binding protein REM 2 GN=Rem2	REM2_MOUSE	[12] Phospho (ST)	GHAGGQRPEPSSPDGPAPPTR	-12.9671	0.000439383
LINK	Dystrophia myotonica WD repeat-containing protein GN=Dmwd	DMWD_MOUSE	[3] Phospho (ST)	SNS486LPHPAGGGK	2.19044	0.000833431		LINK	Rho-related BTB domain-containing protein 2 GN=Rhobtb2	RHBT2_MOUSE	[4] Phospho (ST)	ASTSDGILR	-8.56813	0.00258947
LINK	DmX-like protein 1 GN=Dmxl1	DMXL1_MOUSE	[3] Phospho (ST)	ILS922PFSQK	0.81658	0.00509543		LINK	Rho GTPase-activating protein 23 GN=Arhgap23	RHG23_MOUSE	[3] Phospho (ST)	ARSDDYLSR	-4.89061	0.00156621
LINK	DmX-like protein 2 GN=Dmxl2	DMXL2_MOUSE	[8] Phospho (ST)	FGNVDADS1288PVEETIQDHSALK	1.71307	0.0471065		LINK	Rho GTPase-activating protein 23 GN=Arhgap23	RHG23_MOUSE	[3] Phospho (ST)	ARSDDYLSR	-5.66087	0.0042808
LINK	Dynamin-1-like protein GN=Dnm1l	DNM1L_MOUSE	[10] Phospho (ST)	SKPIPIMPAS616PQK	8.68878	0.0452521		LINK	Synembryn-A GN=Ric8a	RIC8A_MOUSE	[13] Phospho (ST)|[18] Phospho (ST)	GLMAGGRPEGQYSEDEDTDTEEYR	-0.868129	0.00364024
LINK	DCC-interacting protein 13-alpha GN=Appl1	DP13A_MOUSE	[12] Phospho (ST)	VNQSALEAVTPS401PSFQQR	0.828583	0.0122603		LINK	Synembryn-A GN=Ric8a	RIC8A_MOUSE	[12] Phospho (Y)|[18] Phospho (ST)	GLMAGGRPEGQYSEDEDTDTEEYR	-0.868129	0.00364024
LINK	Dihydropyrimidinase-related protein 1 GN=Crmp1	DPYL1_MOUSE	[10] Phospho (ST)|[11] Phospho (ST)	HAAPAPSAKS531S532PSK	8.35598	0.00108693		LINK	Vesicle-trafficking protein SEC22b GN=Sec22b	SC22B_MOUSE	[4] Phospho (ST)	NLGSINTELQDVQR	-6.92389	0.047756
LINK	Dynamin-1 GN=Dnm1	DYN1_MOUSE	[5] Phospho (ST)	RSPTS777SPTPQR	2.23382	0.02177		LINK	Semaphorin-4A GN=Sema4a	SEM4A_MOUSE	[2] Phospho (ST)	TSASDVDADNNHLGAEVA	-0.652043	0.0354187
LINK	Dynamin-1 GN=Dnm1	DYN1_MOUSE	[2] Phospho (ST)	RS774PTSSPTPQR	1.28834	0.0343049		LINK	Protein Shroom2 GN=Shroom2	SHRM2_MOUSE	[5] Phospho (ST)	ADASSTENILYK	-0.786945	0.0498401
LINK	Dynamin-1 GN=Dnm1	DYN1_MOUSE	[4] Phospho (ST)	RSPT776SSPTPQR	1.28834	0.0343049		LINK	Protein shisa-6 GN=Shisa6	SHSA6_MOUSE	[3] Phospho (ST)|[9] Phospho (ST)	ILSDEQLLSTER	-3.67924	0.0333778
LINK	Dynamin-3 GN=Dnm3	DYN3_MOUSE	[5] Phospho (ST)	SPPPS767PTTQR	2.41402	0.0367823		LINK	Spectrin beta chain, non-erythrocytic 1 GN=Sptbn1	SPTB2_MOUSE	[6] Phospho (ST)|[7] Phospho (ST)|[11] Phospho (ST)	TSSKESSPVPSPTLDR	-0.737179	0.0047736
LINK	Elongation factor 1-beta GN=Eef1b SV=5	EF1B_MOUSE	[28] Phospho (ST)	YGPSSVEDTTGSGAADAKDDDDIDLFGS106DDEEESEEAKK	12.6128	0.00354689		LINK	Spectrin beta chain, non-erythrocytic 1 GN=Sptbn1	SPTB2_MOUSE	[3] Phospho (ST)|[7] Phospho (ST)|[11] Phospho (ST)	TSSKESSPVPSPTLDR	-0.737179	0.0047736
LINK	Eukaryotic translation initiation factor 3 subunit B GN=Eif3b	EIF3B_MOUSE	[13] Phospho (ST)|[14] Phospho (ST)|[18] Phospho (ST)	AKPAAQSEEETAT74S75PAAS79PTPQSAER	12.6878	0.00341856		LINK	Spectrin beta chain, non-erythrocytic 1 GN=Sptbn1	SPTB2_MOUSE	[6] Phospho (ST)|[7] Phospho (ST)|[11] Phospho (ST)	TSSKESSPVPSPTLDR	-1.12305	0.00429544
LINK	Protein 4.1 GN=Epb41	EPB41_MOUSE	[6] Phospho (ST)	SPRPTS561APAIAQSQVTEGPGAPIK	8.22836	0.00974696		LINK	Spectrin beta chain, non-erythrocytic 1 GN=Sptbn1	SPTB2_MOUSE	[3] Phospho (ST)|[7] Phospho (ST)|[11] Phospho (ST)	TSSKESSPVPSPTLDR	-1.12305	0.00429544
LINK	Epidermal growth factor receptor substrate 15 GN=Eps15	EPS15_MOUSE	[2] Phospho (ST)	SS562PEIAPSDVTDESEAVTVAGNEK	0.744304	0.049813		LINK	Spectrin beta chain, non-erythrocytic 1 GN=Sptbn1	SPTB2_MOUSE	[16] Phospho (ST)	AQTLPTSVVTITSESSPGK	-6.50825	0.0173655
LINK	Epidermal growth factor receptor substrate 15 GN=Eps15	EPS15_MOUSE	[8] Phospho (ST)	SSPEIAPS568DVTDESEAVTVAGNEK	0.744304	0.049813		LINK	Synaptic vesicle glycoprotein 2B GN=Sv2b	SV2B_MOUSE	[12] Phospho (ST)|[15] Phospho (ST)	SNEQNQEEDAQSDVTEGHDEEDEIYEGEYQGIPHPDDVK	-0.660471	0.0348655
LINK	Protein FAM53B GN=Fam53b	FA53B_MOUSE	[3] Phospho (ST)	SSS168FSLPAR	1.74101	0.0357055		LINK	Synaptic vesicle glycoprotein 2B GN=Sv2b	SV2B_MOUSE	[15] Phospho (ST)|[25] Phospho (Y)	SNEQNQEEDAQSDVTEGHDEEDEIYEGEYQGIPHPDDVK	-0.660471	0.0348655
LINK	Focal adhesion kinase 1 GN=Ptk2	FAK1_MOUSE	[7] Phospho (ST)	LQPQEIS910PPPTANLDR	0.71369	0.0151182		LINK	Synaptic vesicle glycoprotein 2B GN=Sv2b	SV2B_MOUSE	[1] Phospho (ST)|[12] Phospho (ST)	SNEQNQEEDAQSDVTEGHDEEDEIYEGEYQGIPHPDDVK	-0.660471	0.0348655
LINK	Focal adhesion kinase 1 GN=Ptk2	FAK1_MOUSE	[7] Phospho (ST)	LQPQEIS910PPPTANLDR	0.984299	0.0197835		LINK	Synaptic vesicle glycoprotein 2B GN=Sv2b	SV2B_MOUSE	[1] Phospho (ST)|[25] Phospho (Y)	SNEQNQEEDAQSDVTEGHDEEDEIYEGEYQGIPHPDDVK	-0.660471	0.0348655
LINK	F-box/WD repeat-containing protein 8 GN=Fbxw8	FBXW8_MOUSE	[3] Phospho (ST)	SRS84PPDRDATEPEPLVDQLIR	2.62973	0.0337161		LINK	Transforming acidic coiled-coil-containing protein 2 GN=Tacc2	TACC2_MOUSE	[7] Phospho (ST)|[11] Phospho (ST)	LDNTPASPPRSPTEPSDTPIAK	-0.513568	0.0339728
LINK	Formin-2 GN=Fmn2	FMN2_MOUSE	[11] Phospho (ST)	GATADDSGGGS493PVLAAK	0.800727	0.0376018		LINK	Microtubule-associated protein tau GN=Mapt	TAU_MOUSE	[4] Phospho (ST)	STPTAEDVTAPLVDER	-0.856084	0.0063817
LINK	Formin-2 GN=Fmn2	FMN2_MOUSE	[7] Phospho (ST)	GATADDS489GGGSPVLAAK	0.800727	0.0376018		LINK	Microtubule-associated protein tau GN=Mapt	TAU_MOUSE	[2] Phospho (ST)	STPTAEDVTAPLVDER	-0.856084	0.0063817
LINK	Folliculin-interacting protein 1 GN=Fnip1	FNIP1_MOUSE	[11] Phospho (ST)	NESSDSALGDS945ESEDTGPDIR	0.876661	0.0244274		LINK	Tensin-1 GN=Tns1	TENS1_MOUSE	[3] Phospho (ST)	AASDGQYENQSPEATSPR	-6.56797	0.0216065
LINK	Gephyrin GN=Gphn	GEPH_MOUSE	[11] Phospho (ST)	EVHDELEDLPS188PPPPLSPPPTTSPHK	0.635109	0.00351651		LINK	Thioredoxin-related transmembrane protein 4 GN=Tmx4	TMX4_MOUSE	[11] Phospho (ST)	DDSNEEENKDSLVDDEEEK	-11.847	0.0345966
LINK	Gephyrin GN=Gphn	GEPH_MOUSE	[17] Phospho (ST)	EVHDELEDLPSPPPPLS194PPPTTSPHK	0.635109	0.00351651		LINK	Mitochondrial import receptor subunit TOM70 GN=Tomm70	TOM70_MOUSE	[2] Phospho (ST)	ASPALGSGHHDGSGDSLEMSSLDR	-0.906138	0.0352506
LINK	Gephyrin GN=Gphn	GEPH_MOUSE	[11] Phospho (ST)	EVHDELEDLPS188PPPPLSPPPTTSPHK	0.799934	0.011334		LINK	Mitochondrial import receptor subunit TOM70 GN=Tomm70	TOM70_MOUSE	[13] Phospho (ST)	ASPALGSGHHDGSGDSLEMSSLDR	-0.906138	0.0352506
LINK	Gephyrin GN=Gphn	GEPH_MOUSE	[17] Phospho (ST)	EVHDELEDLPSPPPPLS194PPPTTSPHK	0.799934	0.011334		LINK	Mitochondrial import receptor subunit TOM70 GN=Tomm70	TOM70_MOUSE	[16] Phospho (ST)	ASPALGSGHHDGSGDSLEMSSLDR	-0.906138	0.0352506
LINK	Glial fibrillary acidic protein GN=Gfap	GFAP_MOUSE	[5] Phospho (ST)	GTNES302LER	8.60914	0.034047		LINK	Mitochondrial import receptor subunit TOM70 GN=Tomm70	TOM70_MOUSE	[7] Phospho (ST)	ASPALGSGHHDGSGDSLEMSSLDR	-0.906138	0.0352506
LINK	GRB10-interacting GYF protein 1 GN=Gigyf1	GGYF1_MOUSE	[3] Phospho (ST)	ISS413PPGPPGDLEDEEGLK	0.860043	0.0438432		LINK	Mitochondrial import receptor subunit TOM70 GN=Tomm70	TOM70_MOUSE	[2] Phospho (ST)	ASPALGSGHHDGSGDSLEMSSLDR	-3.02161	0.0378323
LINK	GRB10-interacting GYF protein 1 GN=Gigyf1	GGYF1_MOUSE	[2] Phospho (ST)	IS412SPPGPPGDLEDEEGLK	0.860043	0.0438432		LINK	Protein unc-119 homolog A GN=Unc119	U119A_MOUSE	[14] Phospho (ST)|[16] Phospho (ST)|[18] Phospho (ST)	SAEPTREPGAEAESGSESEPEPGPGPR	-0.313158	0.0377745
LINK	Glycine receptor subunit beta GN=Glrb	GLRB_MOUSE	[8] Phospho (ST)	NTVNGTGT391PVHISTLQVGETR	1.61184	0.0350168		LINK	Uroplakin-1a GN=Upk1a	UPK1A_MOUSE	[1] Oxidation (M)|[6] Phospho (ST)	MASAATEGEK	-1.065	0.00394653
LINK	Golgi reassembly-stacking protein 2 GN=Gorasp2	GORS2_MOUSE	[13] Phospho (ST)	ISLPGQMTGTPIT225PLK	2.47733	0.0485503		LINK	Inositol hexakisphosphate and diphosphoinositol-pentakisphosphate kinase 1 GN=Ppip5k1	VIP1_MOUSE	[5] Phospho (ST)	ALQTSPQPVEGTGLPR	-8.19847	0.000184963
LINK	G protein-regulated inducer of neurite outgrowth 1 GN=Gprin1	GRIN1_MOUSE	[8] Phospho (ST)	SVATGPMT795PQAAAPPAVPPVFPEVR	1.70903	0.0376286		LINK	ATPase WRNIP1 GN=Wrnip1	WRIP1_MOUSE	[3] Phospho (ST)	RLSESSALK	-6.98218	0.0313616
LINK	G protein-regulated inducer of neurite outgrowth 1 GN=Gprin1	GRIN1_MOUSE	[4] Phospho (ST)	SVAT791GPMTPQAAAPPAVPPVFPEVR	1.70903	0.0376286		LINK	Zinc finger CCCH domain-containing protein 13 GN=Zc3h13	ZC3HD_MOUSE	[1] Phospho (ST)	TPPLAIK	-5.64298	0.031672
LINK	G protein-regulated inducer of neurite outgrowth 1 GN=Gprin1	GRIN1_MOUSE	[7] Oxidation (M)|[8] Phospho (ST)	SVATGPMT795PQAAAPPAVPPVFPEVR	0.646943	0.0420788		LINK	Tight junction protein ZO-2 GN=Tjp2	ZO2_MOUSE	[15] Phospho (ST)	SYHEAYEPDYGGGYSPSYDR	-0.787073	0.0212028
LINK	G protein-regulated inducer of neurite outgrowth 1 GN=Gprin1	GRIN1_MOUSE	[1] Phospho (ST)|[7] Oxidation (M)	S788VATGPMTPQAAAPPAVPPVFPEVR	0.646943	0.0420788
LINK	G protein-regulated inducer of neurite outgrowth 1 GN=Gprin1	GRIN1_MOUSE	[4] Phospho (ST)|[7] Oxidation (M)	SVAT791GPMTPQAAAPPAVPPVFPEVR	0.646943	0.0420788
LINK	Metabotropic glutamate receptor 1 GN=Grm1	GRM1_MOUSE	[7] Phospho (ST)	RGPPVAT987TPPLPPHLSAEETPLFLADSVIPK	1.23135	0.0307063
LINK	Glutathione reductase, mitochondrial GN=Gsr	GSHR_MOUSE	[2] Phospho (ST)	KT279SSGLELQVVTSVPGR	1.06411	0.025474
LINK	Glutathione reductase, mitochondrial GN=Gsr	GSHR_MOUSE	[4] Phospho (ST)	KTSS281GLELQVVTSVPGR	1.06411	0.025474
LINK	Glutathione reductase, mitochondrial GN=Gsr	GSHR_MOUSE	[3] Phospho (ST)	KTS280SGLELQVVTSVPGR	1.06411	0.025474
LINK	GMP synthase [glutamine-hydrolyzing] GN=Gmps	GUAA_MOUSE	[7] Phospho (ST)	TLNMTTS332PEEK	0.627879	0.0387762
LINK	Potassium/sodium hyperpolarization-activated cyclic nucleotide-gated channel 3 GN=Hcn3	HCN3_MOUSE	[9] Phospho (ST)	GPLPLSPDS636PATLLAR	1.29672	0.0329845
LINK	Hepatoma-derived growth factor GN=Hdgf	HDGF_MOUSE	[8] Phospho (ST)	AGDVLEDS165PK	1.75471	0.0143431
LINK	Heterogeneous nuclear ribonucleoprotein U-like protein 2 GN=Hnrnpul2	HNRL2_MOUSE	[1] Phospho (ST)	S159GDETPGSEAPGDK	0.655094	0.0195551
LINK	Heterogeneous nuclear ribonucleoprotein L GN=Hnrnpl	HNRPL_MOUSE	[7] Phospho (ST)	ISRPGDS182DDSR	2.93434	0.0155901
LINK	Heat shock 70 kDa protein 4L GN=Hspa4l	HS74L_MOUSE	[1] Phospho (ST)	S74FDDPIVQTER	0.718634	0.0305256
LINK	Heat shock 70 kDa protein 4L GN=Hspa4l	HS74L_MOUSE	[1] Phospho (ST)	S74FDDPIVQTER	0.439152	0.0397868
LINK	Heat shock protein HSP 90-alpha GN=Hsp90aa1	HS90A_MOUSE	[3] Phospho (ST)	EVS231DDEAEEKEEKEEEK	4.73032	0.0139211
LINK	Heat shock protein HSP 90-beta GN=Hsp90ab1	HS90B_MOUSE	[12] Phospho (ST)	IEDVGSDEEDDS261GKDK	1.77647	0.0117079
LINK	Heat shock protein HSP 90-beta GN=Hsp90ab1	HS90B_MOUSE	[6] Phospho (ST)	IEDVGS255DEEDDSGK	0.37449	0.0477702
LINK	Heat shock protein HSP 90-beta GN=Hsp90ab1	HS90B_MOUSE	[12] Phospho (ST)	IEDVGSDEEDDS261GK	0.37449	0.0477702
LINK	17S U2 SnRNP complex component HTATSF1 GN=Htatsf1	HTSF1_MOUSE	[7] Phospho (ST)	DVDQDVS578DK	0.603885	0.0252216
LINK	Hyccin 2 GN=Hycc2	HYCC2_MOUSE	[4] Phospho (ST)	ELLS508PGAPLTK	1.14889	0.0409025
LINK	Eukaryotic translation initiation factor 4B GN=Eif4b	IF4B_MOUSE	[1] Phospho (ST)	S445LENETLNK	1.85706	0.0386372
LINK	Inositol polyphosphate-4-phosphatase type I A GN=Inpp4a	INP4A_MOUSE	[2] Phospho (ST)|[12] Oxidation (M)	AS488PTSTEEEQVMLR	0.493349	0.0479739
LINK	INSYN2B protein GN=Insyn2b	INY2B_MOUSE	[2] Phospho (ST)	SS17LESVELVK	1.04744	0.0418127
LINK	Protein phosphatase inhibitor 2 GN=Ppp1r2	IPP2_MOUSE	[5] Phospho (ST)	TSAAS23PPVVPSAEQPRPIVEEELSK	0.701571	0.0327754
LINK	Intersectin-1 GN=Itsn1	ITSN1_MOUSE	[14] Phospho (ST)	SAFTPATATGSSPS897PVLGQGEK	1.12644	0.0275037
LINK	C-Jun-amino-terminal kinase-interacting protein 2 GN=Mapk8ip2	JIP2_MOUSE	[18] Phospho (ST)	AGGGPGSQALAGDSLIPS128PSLEESHK	0.808615	0.0141606
LINK	Jupiter microtubule associated homolog 1 GN=Jpt1	JUPI1_MOUSE	[5] Phospho (ST)	EDSES79PGTQR	1.06599	0.0258063
LINK	Uncharacterized protein KIAA0513 GN=Kiaa0513	K0513_MOUSE	[4] Oxidation (M)|[6] Phospho (ST)	TVTMIS275PEDEQK	0.895162	0.010877
LINK	Uncharacterized protein KIAA0513 GN=Kiaa0513	K0513_MOUSE	[4] Oxidation (M)|[6] Phospho (ST)	TVTMIS275PEDEQK	0.607976	0.0172023
LINK	Uncharacterized protein KIAA0513 GN=Kiaa0513	K0513_MOUSE	[12] Phospho (ST)	SSSNESFSSNQS83ADSAPDEETLALR	0.767103	0.0381079
LINK	Uncharacterized protein KIAA0513 GN=Kiaa0513	K0513_MOUSE	[6] Phospho (ST)	SSSNES77FSSNQSADSAPDEETLALR	0.767103	0.0381079
LINK	Uncharacterized protein KIAA0513 GN=Kiaa0513	K0513_MOUSE	[3] Phospho (ST)	SSS74NESFSSNQSADSAPDEETLALR	0.767103	0.0381079
LINK	Uncharacterized protein KIAA0513 GN=Kiaa0513	K0513_MOUSE	[9] Phospho (ST)	SSSNESFSS80NQSADSAPDEETLALR	0.767103	0.0381079
LINK	Uncharacterized protein KIAA0513 GN=Kiaa0513	K0513_MOUSE	[8] Phospho (ST)	SSSNESFS79SNQSADSAPDEETLALR	0.767103	0.0381079
LINK	Calcium/calmodulin-dependent protein kinase type II subunit alpha GN=Camk2a	KCC2A_MOUSE	[6] Phospho (ST)	ESSEST334NTTIEDEDTK	2.02434	0.0358477
LINK	BTB/POZ domain-containing protein KCTD12 GN=Kctd12	KCD12_MOUSE	[12] Phospho (ST)	SPSGGAAGPLLT198PSQSLDGSR	0.855045	0.0385096
LINK	Potassium voltage-gated channel subfamily H member 2 GN=Kcnh2	KCNH2_MOUSE	[9] Phospho (ST)	ALVGPGSAS241PVASIR	0.420967	0.0256101
LINK	Kinesin-like protein KIF1B GN=Kif1b	KIF1B_MOUSE	[4] Phospho (ST)	SGLS1057LEELR	1.04741	0.0296872
LINK	Calcium/calmodulin-dependent protein kinase kinase 2 GN=Camkk2	KKCC2_MOUSE	[1] Phospho (ST)	S495FGNPFEGSR	0.676721	0.04827
LINK	Histone-lysine N-methyltransferase 2D GN=Kmt2d	KMT2D_MOUSE	[2] Phospho (ST)	VS4410PAAAQLADTFFGK	0.89369	0.0127634
LINK	Ribosomal protein S6 kinase beta-1 GN=Rps6kb1	KS6B1_MOUSE	[4] Phospho (ST)	TPVS447PVK	1.06466	0.0118354
LINK	LIM and calponin homology domains-containing protein 1 GN=Limch1	LIMC1_MOUSE	[14] Phospho (ST)	TSVPESIASAGTGS523PSK	13.4432	0.00877841
LINK	Serine/threonine-protein kinase LMTK2 GN=Lmtk2	LMTK2_MOUSE	[3] Phospho (ST)	GQS1104PPESVVPEESSDVR	1.47548	0.0246859
LINK	Leucine-rich repeat and fibronectin type III domain-containing protein 1 GN=Lrfn1	LRFN1_MOUSE	[2] Phospho (ST)	ST727PHLDGAGGGAAGEDGDLGLGSAR	2.75001	0.0463772
LINK	Leucine-rich repeat-containing protein 7 GN=Lrrc7	LRRC7_MOUSE	[4] Phospho (ST)|[8] Phospho (ST)	LETT865PTTS869PLPER	0.401043	0.00617481
LINK	Leucine-rich repeat-containing protein 7 GN=Lrrc7	LRRC7_MOUSE	[3] Phospho (ST)|[8] Phospho (ST)	LET864TPTTS869PLPER	0.401043	0.00617481
LINK	Nucleotidyltransferase MB21D2 GN=Mb21d2	M21D2_MOUSE	[9] Phospho (ST)	RGSTTSIPS376PQSDGGDPNQPDDR	0.675287	0.0161946
LINK	Microtubule-actin cross-linking factor 1, isoforms 1/2/3/4 GN=Macf1	MACF1_MOUSE	[2] Oxidation (M)|[7] Phospho (ST)	AMDATLS4458PTK	0.999669	0.0218548
LINK	Microtubule-actin cross-linking factor 1, isoforms 1/2/3/4 GN=Macf1	MACF1_MOUSE	[14] Phospho (ST)	DIEGFLEENQTKLS3653PQELTALR	1.37071	0.0367142
LINK	Microtubule-actin cross-linking factor 1, isoforms 1/2/3/4 GN=Macf1	MACF1_MOUSE	[11] Phospho (ST)	LLDAEDVDVPS280PDEK	0.746807	0.0402819
LINK	Microtubule-actin cross-linking factor 1, isoforms 1/2/3/4 GN=Macf1	MACF1_MOUSE	[11] Phospho (ST)	LLDAEDVDVPS280PDEK	0.91165	0.0492331
LINK	Macoilin GN=Maco1	MACOI_MOUSE	[9] Phospho (ST)	NASGVVNSS332PR	0.693053	0.0114301
LINK	Microtubule-associated protein 1B GN=Map1b	MAP1B_MOUSE	[8] Phospho (ST)	DLTGQVPT527PPVK	0.698893	0.00311125
LINK	Microtubule-associated protein 1B GN=Map1b	MAP1B_MOUSE	[4] Phospho (ST)|[7] Phospho (ST)	SDIS1781PLT1784PR	0.30707	0.00788416
LINK	Microtubule-associated protein 1B GN=Map1b	MAP1B_MOUSE	[3] Phospho (ST)	ITS2012FPESESYSYETSTK	0.316607	0.0425933
LINK	Microtubule-associated protein 1B GN=Map1b	MAP1B_MOUSE	[2] Phospho (ST)	IT2011SFPESESYSYETSTK	0.316607	0.0425933
LINK	Microtubule-associated protein 1B GN=Map1b	MAP1B_MOUSE	[5] Phospho (ST)	ESVVS992GDDRAEEDMDDVLEK	1.13455	0.048636
LINK	Microtubule-associated protein 1B GN=Map1b	MAP1B_MOUSE	[9] Phospho (ST)	SPPLLGSES1403PYEDFLSADSK	5.92281	0.0495128
LINK	Myristoylated alanine-rich C-kinase substrate GN=Marcks	MARCS_MOUSE	[15] Phospho (ST)|[16] Phospho (ST)	GEATAERPGEAAVAS26SP27SK	0.728894	0.0109778
LINK	Myristoylated alanine-rich C-kinase substrate GN=Marcks	MARCS_MOUSE	[15] Phospho (ST)|[18] Phospho (ST)	GEATAERPGEAAVAS26SPS29K	0.728894	0.0109778
LINK	Myristoylated alanine-rich C-kinase substrate GN=Marcks	MARCS_MOUSE	[5] Phospho (ST)	EEPAS74GSAATPAAAEK	0.408254	0.0408704
LINK	Myristoylated alanine-rich C-kinase substrate GN=Marcks	MARCS_MOUSE	[7] Phospho (ST)	EEPASGS76AATPAAAEK	0.408254	0.0408704
LINK	E3 ubiquitin-protein ligase MARCHF1 GN=Marchf1	MARH1_MOUSE	[3] Phospho (ST)	ASS57PTTGTAPR	4.92442	0.0446716
LINK	Microtubule-associated serine/threonine-protein kinase 1 GN=Mast1	MAST1_MOUSE	[3] Phospho (ST)	GGS772PEIK	4.42492	0.0332487
LINK	Mucolipin-1 GN=Mcoln1	MCLN1_MOUSE	[20] Phospho (ST)	LLTPNPGYGTQVGTSPAPTT34PTEEEDLRR	1.21448	0.00979676
LINK	Mucolipin-1 GN=Mcoln1	MCLN1_MOUSE	[19] Phospho (ST)	LLTPNPGYGTQVGTSPAPT33TPTEEEDLRR	1.21448	0.00979676
LINK	Mucolipin-1 GN=Mcoln1	MCLN1_MOUSE	[22] Phospho (ST)	LLTPNPGYGTQVGTSPAPTTPTE36EEDLRR	1.21448	0.00979676
LINK	Mucolipin-1 GN=Mcoln1	MCLN1_MOUSE	[20] Phospho (ST)	LLTPNPGYGTQVGTSPAPTT34PTEEEDLRR	1.14718	0.0232937
LINK	Mucolipin-1 GN=Mcoln1	MCLN1_MOUSE	[19] Phospho (ST)	LLTPNPGYGTQVGTSPAPT33TPTEEEDLRR	1.14718	0.0232937
LINK	Mucolipin-1 GN=Mcoln1	MCLN1_MOUSE	[22] Phospho (ST)	LLTPNPGYGTQVGTSPAPTTPT36EEEDLRR	1.14718	0.0232937
LINK	7SK snRNA methylphosphate capping enzyme GN=Mepce	MEPCE_MOUSE	[5] Phospho (ST)	DEVVS307PLPSALQGSSGSLSAPPAASVTSAPSTSSSSR	0.358354	0.0328595
LINK	7SK snRNA methylphosphate capping enzyme GN=Mepce	MEPCE_MOUSE	[17] Phospho (ST)	DEVVSPLPSALQGSSGS319LSAPPAASVTSAPSTSSSSR	0.358354	0.0328595
LINK	Microfibrillar-associated protein 3-like GN=Mfap3l	MFA3L_MOUSE	[3] Phospho (ST)	SES298PTADSDASSLHEQPQQIAIK	-2.18233	0.0335704
LINK	Mitoguardin 2 GN=Miga2	MIGA2_MOUSE	[8] Phospho (ST)	GDGGSTPT208PGDSLQNPDTASEALSEPESQR	0.706314	0.010681
LINK	Mitoguardin 2 GN=Miga2	MIGA2_MOUSE	[6] Phospho (ST)	GDGGST206PTPGDSLQNPDTASEALSEPESQR	0.706314	0.010681
LINK	Mitoguardin 2 GN=Miga2	MIGA2_MOUSE	[5] Phospho (ST)	GDGGS205TPTPGDSLQNPDTASEALSEPESQR	0.706314	0.010681
LINK	Mitoguardin 2 GN=Miga2	MIGA2_MOUSE	[12] Phospho (ST)	GDGGSTPTPGDS212LQNPDTASEALSEPESQR	0.706314	0.010681
LINK	Mitogen-activated protein kinase 4 GN=Mapk4	MK04_MOUSE	[2] Phospho (ST)	LS515ASPPGHPTPIDGGASPQFDLDVFISR	1.21843	0.0408531
LINK	Mitogen-activated protein kinase 4 GN=Mapk4	MK04_MOUSE	[4] Phospho (ST)	LSAS517PPGHPTPIDGGASPQFDLDVFISR	1.21843	0.0408531
LINK	Myosin phosphatase Rho-interacting protein GN=Mprip	MPRIP_MOUSE	[10] Phospho (ST)	AATEALGEKS976PEGTTVSGYDIMK	0.846816	0.0275993
LINK	Metastasis-associated protein MTA2 GN=Mta2	MTA2_MOUSE	[12] Phospho (ST)	GHLSRPEAQSLS445PYTTSANR	8.00124	4.10823e-06
LINK	Microtubule-associated protein 2 GN=Map2	MTAP2_MOUSE	[10] Phospho (ST)	DKVTDGISKS1539PEK	11.0559	0.00423112
LINK	Microtubule-associated protein 2 GN=Map2	MTAP2_MOUSE	[7] Phospho (ST)	KETSPET1164SLIQDEVALK	0.743307	0.0106837
LINK	Microtubule-associated protein 2 GN=Map2	MTAP2_MOUSE	[4] Phospho (ST)	KETS1161PETSLIQDEVALK	0.743307	0.0106837
LINK	Microtubule-associated protein 2 GN=Map2	MTAP2_MOUSE	[3] Phospho (ST)	KET1160SPETSLIQDEVALK	0.743307	0.0106837
LINK	Microtubule-associated protein 2 GN=Map2	MTAP2_MOUSE	[10] Phospho (ST)	GVSGDREENS1567FSLNSSISSAR	1.09051	0.0115486
LINK	Microtubule-associated protein 2 GN=Map2	MTAP2_MOUSE	[3] Phospho (ST)	GVS1560GDREENSFSLNSSISSAR	1.09051	0.0115486
LINK	Microtubule-associated protein 2 GN=Map2	MTAP2_MOUSE	[7] Phospho (ST)|[10] Oxidation (M)	KQSTEPS242IVMPSIGLSAEPPAPK	1.50019	0.0493484
LINK	Microtubule cross-linking factor 3 GN=Mtcl3	MTCL3_MOUSE	[4] Phospho (ST)	AQQT514PTEDDNEDLK	0.633492	0.0210524
LINK	Microtubule cross-linking factor 3 GN=Mtcl3	MTCL3_MOUSE	[8] Phospho (ST)	SFYGDLDS567PLPK	3.70856	0.0353161
LINK	Myosin light chain kinase, smooth muscle GN=Mylk	MYLK_MOUSE	[3] Phospho (ST)	KSS1805TGSPTSPINAEK	8.8865	0.000620574
LINK	Unconventional myosin-Va GN=Myo5a	MYO5A_MOUSE	[14] Phospho (ST)	KIGELEVGQMENIS1450PGQIIDEPIRPVNIPR	2.7361	0.0411091
LINK	Unconventional myosin-IXb GN=Myo9b	MYO9B_MOUSE	[7] Phospho (ST)	AQDKPES1264PSGSTQIQR	0.892861	0.0287087
LINK	Unconventional myosin-IXb GN=Myo9b	MYO9B_MOUSE	[9] Phospho (ST)	AQDKPESPS1266GSTQIQR	0.892861	0.0287087
LINK	NAC-alpha domain-containing protein 1 GN=Nacad	NACAD_MOUSE	[6] Phospho (ST)	GTDSTS873DPELIAPDTSQALQR	0.266371	0.0424988
LINK	NAC-alpha domain-containing protein 1 GN=Nacad	NACAD_MOUSE	[4] Phospho (ST)	GTDS871TSDPELIAPDTSQALQR	0.266371	0.0424988
LINK	NAC-alpha domain-containing protein 1 GN=Nacad	NACAD_MOUSE	[5] Phospho (ST)	GTDST872SDPELIAPDTSQALQR	0.266371	0.0424988
LINK	Neuron navigator 1 GN=Nav1	NAV1_MOUSE	[8] Phospho (ST)	GQLTNIVS998PTAATTPR	2.13498	0.0325952
LINK	Neural cell adhesion molecule 1 GN=Ncam1	NCAM1_MOUSE	[8] Phospho (ST)	GVTASSSS887PASAPK	1.80668	0.0119996
LINK	Neural cell adhesion molecule 1 GN=Ncam1	NCAM1_MOUSE	[8] Phospho (ST)	MDEGNFKT1030PDIDLAK	1.00571	0.0226228
LINK	Nuclear receptor corepressor 2 GN=Ncor2	NCOR2_MOUSE	[15] Phospho (ST)	TSVLGSSEDAIEPVS2181PPEGMTEPGHAR	0.718359	0.0229063
LINK	Neurabin-2 GN=Ppp1r9b	NEB2_MOUSE	[3] Phospho (ST)	ASS100LNENVDHSALLK	0.556143	0.0236761
LINK	Nectin-1 GN=Nectin1	NECT1_MOUSE	[8] Phospho (ST)	AGPLGGSS434YEEEEEEEGGGGGER	11.0727	0.00111283
LINK	Nestin GN=Nes	NEST_MOUSE	[6] Phospho (ST)	APLVGS1837PVHLGPSQPLK	0.687193	0.0170037
LINK	Nestin GN=Nes	NEST_MOUSE	[6] Phospho (ST)	APLVGS1837PVHLGPSQPLK	1.00991	0.0427723
LINK	Neuromodulin GN=Gap43	NEUM_MOUSE	[15] Phospho (ST)	EGDGSATTDAAPATS96PK	1.59765	0.0214117
LINK	Neurofibromin GN=Nf1	NF1_MOUSE	[17] Phospho (ST)	GSEGYLAATYPAVGQTS2517PR	0.583253	0.00429396
LINK	Neurofibromin GN=Nf1	NF1_MOUSE	[16] Phospho (ST)	GSEGYLAATYPAVGQT2516SPR	0.583253	0.00429396
LINK	Neurofibromin GN=Nf1	NF1_MOUSE	[17] Phospho (ST)	GSEGYLAATYPAVGQTS2517PR	0.765336	0.0216436
LINK	Neurofibromin GN=Nf1	NF1_MOUSE	[16] Phospho (ST)	GSEGYLAATYPAVGQT2516SPR	0.765336	0.0216436
LINK	Neurofilament heavy polypeptide GN=Nefh	NFH_MOUSE	[1] Phospho (ST)|[7] Phospho (ST)|[13] Phospho (ST)	S679PGEAKS685PAEPKS691PAEAK	1.66555	0.0180253
LINK	Neurofilament light polypeptide GN=Nefl SV=5	NFL_MOUSE	[15] Phospho (ST)	SAYSSYSAPVSSSLS52VR	1.25048	0.0159019
LINK	Neurofilament light polypeptide GN=Nefl SV=5	NFL_MOUSE	[12] Phospho (ST)	SAYSSYSAPVSS49SLSVR	1.25048	0.0159019
LINK	Neurofilament light polypeptide GN=Nefl SV=5	NFL_MOUSE	[13] Phospho (ST)	SAYSSYSAPVSSS50LSVR	1.25048	0.0159019
LINK	Neurofilament light polypeptide GN=Nefl SV=5	NFL_MOUSE	[11] Phospho (ST)	SAYSSYSAPVS48SSLSVR	1.25048	0.0159019
LINK	Nipped-B-like protein GN=Nipbl	NIPBL_MOUSE	[10] Phospho (ST)	AITSLLGGGS2652PK	0.518163	0.0148365
LINK	Nipped-B-like protein GN=Nipbl	NIPBL_MOUSE	[3] Phospho (ST)	TET646PTEELK	1.85706	0.0386372
LINK	Protein Njmu-R1	NJMU_MOUSE	[4] Phospho (ST)	ELES18SEEGGSAEER	1.54117	0.00691954
LINK	Nuclear receptor-binding protein 2 GN=Nrbp2	NRBP2_MOUSE	[2] Phospho (ST)	YS359EVSFLELDK	0.64114	0.0284206
LINK	Oxysterol-binding protein 1 GN=Osbp	OSBP1_MOUSE	[1] Phospho (ST)|[6] Phospho (ST)	T375GSNIS380GASSDVSLDEQYK	11.7767	0.00123265
LINK	Phosphofurin acidic cluster sorting protein 1 GN=Pacs1	PACS1_MOUSE	[4] Phospho (ST)|[6] Oxidation (M)	DTTS428PMELAALEK	1.09912	0.0222521
LINK	Serine/threonine-protein kinase PAK 2 GN=Pak2	PAK2_MOUSE	[5] Phospho (ST)	YLSFT143PPEK	0.777534	0.0110558
LINK	Palladin GN=Palld	PALLD_MOUSE	[3] Phospho (ST)	IAS901DEEIQGTK	1.53057	0.012635
LINK	Protein PALS1 GN=Pals1	PALS1_MOUSE	[6] Phospho (ST)	NLDLAS25PEEYPK	0.650057	0.0434211
LINK	P2R1A-PPP2R2A-interacting phosphatase regulator 1 GN=Pabir1	PBIR1_MOUSE	[10] Phospho (ST)	VSTTTDSPVS267PAQAASPFIPVDELSSK	0.98009	0.0273919
LINK	P2R1A-PPP2R2A-interacting phosphatase regulator 1 GN=Pabir1	PBIR1_MOUSE	[7] Phospho (ST)	VSTTTDS264PVSPAQAASPFIPVDELSSK	0.98009	0.0273919
LINK	P2R1A-PPP2R2A-interacting phosphatase regulator 1 GN=Pabir1	PBIR1_MOUSE	[8] Phospho (ST)	HGLLLPAS73PVR	0.605105	0.0465432
LINK	Protein piccolo GN=Pclo	PCLO_MOUSE	[12] Phospho (ST)	ALGGELAAIPSS599PQPTPK	1.23893	0.02867
LINK	Calmodulin regulator protein PCP4 GN=Pcp4	PCP4_MOUSE	[4] Phospho (ST)	DKTS17GDNDGQK	11.2773	0.000263878
LINK	Brevican core protein GN=Bcan	PGCB_MOUSE	[8] Phospho (ST)	EVGGETGS546PELSGVPR	0.551405	0.0456242
LINK	Pleckstrin homology domain-containing family A member 7 GN=Plekha7	PKHA7_MOUSE	[9] Phospho (ST)	SVDISLGGS609PR	1.45098	0.0416933
LINK	Serine/threonine-protein kinase N1 GN=Pkn1	PKN1_MOUSE	[18] Phospho (ST)	TDVSNFDEEFTGEAPTLS920PPR	0.5788	0.0226568
LINK	Serine/threonine-protein kinase N1 GN=Pkn1	PKN1_MOUSE	[16] Phospho (ST)	TDVSNFDEEFTGEAPT918LSPPR	0.5788	0.0226568
LINK	1-phosphatidylinositol 4,5-bisphosphate phosphodiesterase eta-2 GN=Plch2	PLCH2_MOUSE	[25] Phospho (ST)	GFPELALGTQDAGSEGAADDVAPSS1048PNPALEAPTQER	1.02091	0.0189516
LINK	Calcium-independent phospholipase A2-gamma GN=Pnpla8	PLPL8_MOUSE	[3] Phospho (ST)	SSS241PGPDTVADRPDSESPLEVK	0.977805	0.012585
LINK	Phospholipid phosphatase-related protein type 3 GN=Plppr3	PLPR3_MOUSE	[3] Phospho (ST)	SVS320TDELGPPGR	0.5352	0.0201617
LINK	Phospholipid phosphatase-related protein type 3 GN=Plppr3	PLPR3_MOUSE	[4] Phospho (ST)	SVST321DELGPPGR	0.5352	0.0201617
LINK	Phospholipid phosphatase-related protein type 3 GN=Plppr3	PLPR3_MOUSE	[27] Phospho (ST)	VILPPRPGPQPLVHIPEEGVQAGAGLS505PK	0.940489	0.0256013
LINK	Phospholipid phosphatase-related protein type 3 GN=Plppr3	PLPR3_MOUSE	[9] Phospho (ST)	GLGLPDEAS426PVHLR	1.42095	0.0458391
LINK	Phospholipid phosphatase-related protein type 4 GN=Plppr4	PLPR4_MOUSE	[3] Phospho (ST)	SNS746PENTR	3.24331	0.0350326
LINK	Type 2 phosphatidylinositol 4,5-bisphosphate 4-phosphatase GN=Pip4p2	PP4P2_MOUSE	[13] Phospho (ST)	SPLLSASHSGNVT22PTAPPYLQESSPR	0.862628	0.00622174
LINK	Type 2 phosphatidylinositol 4,5-bisphosphate 4-phosphatase GN=Pip4p2	PP4P2_MOUSE	[7] Phospho (ST)	SPLLSAS16HSGNVTPTAPPYLQESSPR	0.862628	0.00622174
LINK	Protein phosphatase 1 regulatory subunit 3F GN=Ppp1r3f	PPR3F_MOUSE	[11] Phospho (ST)	AVAAAGGGEGT518SPTHALGILTDR	1.23477	0.0446435
LINK	Protein phosphatase 1 regulatory subunit 3F GN=Ppp1r3f	PPR3F_MOUSE	[12] Phospho (ST)	AVAAAGGGEGTS519PTHALGILTDR	1.23477	0.0446435
LINK	Protein PRRC2C GN=Prrc2c	PRC2C_MOUSE	[12] Phospho (ST)	AFGSGIDIKPGT2625PPIGGR	1.12169	0.00749105
LINK	Protein PRRC2C GN=Prrc2c	PRC2C_MOUSE	[12] Phospho (ST)	AFGSGIDIKPGT2625PPIGGR	0.704601	0.00954098
LINK	Proline-rich protein 12 GN=Prr12	PRR12_MOUSE	[16] Phospho (ST)	TEDEEFLIQHLLQAPS648PPR	0.861464	0.0206806
LINK	PH and SEC7 domain-containing protein 3 GN=Psd3	PSD3_MOUSE	[3] Phospho (ST)	SHS1000SPSLNPDASPVTAK	9.98502	0.0440128
LINK	PH and SEC7 domain-containing protein 3 GN=Psd3	PSD3_MOUSE	[4] Phospho (ST)	SHSS1001PSLNPDASPVTAK	9.98502	0.0440128
LINK	26S proteasome non-ATPase regulatory subunit 1 GN=Psmd1	PSMD1_MOUSE	[1] Phospho (ST)|[5] Phospho (ST)	T311PDAS315PEPK	3.16219	0.0260317
LINK	Transcriptional activator protein Pur-alpha GN=Pura	PURA_MOUSE	[2] Phospho (ST)	NS255ITVPYK	12.6674	0.0135271
LINK	Rab-3A-interacting protein GN=Rab3ip	RAB3I_MOUSE	[10] Phospho (ST)	TLVLSSSPTS218PTQEPLAAAK	0.761943	0.0345491
LINK	Rab-like protein 6 GN=Rabl6	RABL6_MOUSE	[11] Phospho (ST)	FPVREDLSDVT597DEDTGPAQPPPPSK	1.06559	0.010773
LINK	Rab-like protein 6 GN=Rabl6	RABL6_MOUSE	[3] Phospho (ST)	ESS638DEDRDSK	8.01554	0.0485764
LINK	Roquin-1 GN=Rc3h1	RC3H1_MOUSE	[11] Phospho (ST)	LDHLSSSAPGS535PPDLLESAPK	0.599942	0.0197938
LINK	UV excision repair protein RAD23 homolog A GN=Rad23a	RD23A_MOUSE	[14] Phospho (ST)	AGQGIPAPPEASPT94AVPEPSTPFPPVLASGMSHPPPTSR	0.488774	0.0130361
LINK	UV excision repair protein RAD23 homolog A GN=Rad23a	RD23A_MOUSE	[12] Phospho (ST)	AGQGIPAPPEAS92PTAVPEPSTPFPPVLASGMSHPPPTSR	0.488774	0.0130361
LINK	RAB11-binding protein RELCH GN=Relch	RELCH_MOUSE	[2] Phospho (ST)	YS193DDGNR	1.33769	0.00238733
LINK	GTP-binding protein REM 2 GN=Rem2	REM2_MOUSE	[3] Phospho (ST)	QAS27PLGTPTPEADTTLLK	1.94805	0.0171502
LINK	E3 ubiquitin-protein ligase rififylin GN=Rffl	RFFL_MOUSE	[3] Phospho (ST)	RAS254LSDLTHLEDIEGLTVR	4.53814	0.0253625
LINK	Rap guanine nucleotide exchange factor 2 GN=Rapgef2	RPGF2_MOUSE	[2] Phospho (ST)	SS1152IVSNSSFDSVPVSLHDER	0.825796	0.00276007
LINK	Rap guanine nucleotide exchange factor 2 GN=Rapgef2	RPGF2_MOUSE	[7] Phospho (ST)	SSIVSNS1157SFDSVPVSLHDER	0.825796	0.00276007
LINK	Rap guanine nucleotide exchange factor 2 GN=Rapgef2	RPGF2_MOUSE	[8] Phospho (ST)	SSIVSNSS1158FDSVPVSLHDER	0.825796	0.00276007
LINK	Rap1 GTPase-activating protein 2 GN=Rap1gap2	RPGP2_MOUSE	[7] Phospho (ST)	KQELANS15SDVTLPDRPLSPPLTAPPTMK	0.655215	0.00799105
LINK	Rap1 GTPase-activating protein 2 GN=Rap1gap2	RPGP2_MOUSE	[7] Phospho (ST)	KQELANS15SDVTLPDRPLSPPLTAPPTMK	0.662159	0.0213129
LINK	Rap1 GTPase-activating protein 2 GN=Rap1gap2	RPGP2_MOUSE	[18] Phospho (ST)	KQELANSSDVTLPDRPLS26PPLTAPPTMK	0.662159	0.0213129
LINK	Ubiquitin-ribosomal protein eS31 fusion protein GN=Rps27a	RS27A_MOUSE	[3] Phospho (ST)	EST66LHLVLR	0.593167	0.0237619
LINK	Small ribosomal subunit protein uS3 GN=Rps3	RS3_MOUSE	[7] Phospho (ST)	DEILPTT221PISEQK	0.548529	0.0281467
LINK	Small ribosomal subunit protein uS3 GN=Rps3	RS3_MOUSE	[6] Phospho (ST)	DEILPT220TPISEQK	0.548529	0.0281467
LINK	Reticulon-1 GN=Rtn1	RTN1_MOUSE	[13] Oxidation (M)|[23] Phospho (ST)	SPPVAMETASTGMAAVPDALDHS92PSSTLK	0.766877	0.0281138
LINK	Reticulon-1 GN=Rtn1	RTN1_MOUSE	[13] Oxidation (M)|[27] Phospho (ST)	SPPVAMETASTGMAAVPDALDHSPSST96LK	0.766877	0.0281138
LINK	Reticulon-1 GN=Rtn1	RTN1_MOUSE	[13] Oxidation (M)|[23] Phospho (ST)	SPPVAMETASTGMAAVPDALDHS92PSSTLK	0.814698	0.0288512
LINK	Reticulon-1 GN=Rtn1	RTN1_MOUSE	[13] Oxidation (M)|[27] Phospho (ST)	SPPVAMETASTGMAAVPDALDHSPSST96LK	0.814698	0.0288512
LINK	Reticulon-1 GN=Rtn1	RTN1_MOUSE	[6] Oxidation (M)|[23] Phospho (ST)	SPPVAMETASTGMAAVPDALDHS92PSSTLK	0.7914	0.0309672
LINK	Reticulon-1 GN=Rtn1	RTN1_MOUSE	[6] Oxidation (M)|[27] Phospho (ST)	SPPVAMETASTGMAAVPDALDHSPSST96LK	0.7914	0.0309672
LINK	Reticulon-1 GN=Rtn1	RTN1_MOUSE	[6] Oxidation (M)|[25] Phospho (ST)	SPPVAMETASTGMAAVPDALDHSPS94STLK	0.7914	0.0309672
LINK	Reticulon-4 GN=Rtn4	RTN4_MOUSE	[18] Phospho (ST)	LPEDDEPPARPPAPAGAS145PLAEPAAPPSTPAAPK	0.9645	0.0320168
LINK	Ryanodine receptor 2 GN=Ryr2	RYR2_MOUSE	[5] Phospho (ST)	RISQT2809SQVSIDAAHGYSPR	0.99652	0.0208331
LINK	Ryanodine receptor 2 GN=Ryr2	RYR2_MOUSE	[6] Phospho (ST)	RISQTS2810QVSIDAAHGYSPR	0.99652	0.0208331
LINK	Ryanodine receptor 2 GN=Ryr2	RYR2_MOUSE	[3] Phospho (ST)	RIS2807QTSQVSIDAAHGYSPR	0.99652	0.0208331
LINK	Solute carrier family 12 member 5 GN=Slc12a5	S12A5_MOUSE	[2] Phospho (ST)	ES48SPFINSTDTEK	0.870174	0.0375834
LINK	Solute carrier family 12 member 5 GN=Slc12a5	S12A5_MOUSE	[3] Phospho (ST)	ESS49PFINSTDTEK	0.870174	0.0375834
LINK	Organic cation/carnitine transporter 2 GN=Slc22a5	S22A5_MOUSE	[5] Phospho (ST)	DGEES548PTVLK	1.04749	0.00268212
LINK	Putative adenosylhomocysteinase 3 GN=Ahcyl2	SAHH3_MOUSE	[8] Phospho (ST)	DGGEALVS109PDGTVTEAPR	0.751454	0.0369414
LINK	Putative adenosylhomocysteinase 3 GN=Ahcyl2	SAHH3_MOUSE	[8] Phospho (ST)	DGGEALVS109PDGTVTEAPR	0.732602	0.0437757
LINK	Sterile alpha motif domain-containing protein 14 GN=Samd14	SAM14_MOUSE	[9] Phospho (ST)	DASPPEPAS179PTIGLDK	1.72183	0.0170067
LINK	Sterol regulatory element-binding protein cleavage-activating protein GN=Scap	SCAP_MOUSE	[8] Phospho (ST)	MPALRPPS934PGPPLPQASQEEGTAPEK	1.03862	0.0431461
LINK	Secretogranin-1 GN=Chgb	SCG1_MOUSE	[4] Phospho (ST)	IYHS155EER	0.794869	0.0367032
LINK	Secretogranin-1 GN=Chgb	SCG1_MOUSE	[5] Phospho (ST)|[6] Oxidation (M)	ADAHS220MELEEK	1.12459	0.0395772
LINK	Secretogranin-1 GN=Chgb	SCG1_MOUSE	[5] Phospho (ST)	HIEDS190GEKPNTFSNK	2.88361	0.0440126
LINK	Secretogranin-2 GN=Scg2	SCG2_MOUSE	[8] Phospho (ST)|[11] Oxidation (M)	EHLGPGSS556QEMER	1.26516	0.00640215
LINK	Secretogranin-2 GN=Scg2	SCG2_MOUSE	[12] Phospho (ST)	IETQTQEEVRDS270K	1.58899	0.00683937
LINK	Sodium channel protein type 2 subunit alpha GN=Scn2a	SCN2A_MOUSE	[3] Phospho (ST)	SAS528EDSIR	0.491599	0.036346
LINK	Seizure 6-like protein 2 GN=Sez6l2	SE6L2_MOUSE	[12] Phospho (ST)	SLFGFSGSHSYS885PITVESDFSNPLYEAGDTR	0.873036	0.0381123
LINK	Seizure 6-like protein 2 GN=Sez6l2	SE6L2_MOUSE	[15] Phospho (ST)	SLFGFSGSHSYSPIT888VESDFSNPLYEAGDTR	0.873036	0.0381123
LINK	Seizure 6-like protein 2 GN=Sez6l2	SE6L2_MOUSE	[10] Phospho (ST)	SLFGFSGSHS883YSPITVESDFSNPLYEAGDTR	0.873036	0.0381123
LINK	Seizure 6-like protein 2 GN=Sez6l2	SE6L2_MOUSE	[8] Phospho (ST)	SLFGFSGS881HSYSPITVESDFSNPLYEAGDTR	0.873036	0.0381123
LINK	Seizure 6-like protein 2 GN=Sez6l2	SE6L2_MOUSE	[1] Phospho (ST)	S874LFGFSGSHSYSPITVESDFSNPLYEAGDTR	0.873036	0.0381123
LINK	Translocation protein SEC62 GN=Sec62	SEC62_MOUSE	[3] Phospho (ST)	SES117GKEDDKK	13.0074	6.20784e-05
LINK	Translocation protein SEC62 GN=Sec62	SEC62_MOUSE	[3] Phospho (ST)	SES117GKEDDKK	10.0087	0.00424015
LINK	Semaphorin-6A GN=Sema6a	SEM6A_MOUSE	[8] Phospho (ST)	ASPSHIPS814VVVLPITQQGYQHEYVDQPK	1.26514	0.00872993
LINK	Semaphorin-6A GN=Sema6a	SEM6A_MOUSE	[4] Phospho (ST)	ASPS810HIPSVVVLPITQQGYQHEYVDQPK	1.26514	0.00872993
LINK	Septin-9 GN=Septin9	SEPT9_MOUSE	[1] Phospho (ST)	S30FEVEEIEPPNSTPPR	0.98209	0.0393905
LINK	SERPINE1 mRNA-binding protein 1 GN=Serbp1	SERB1_MOUSE	[6] Phospho (ST)	DELTES234PK	1.276	0.0423729
LINK	Histone-lysine N-methyltransferase SETD1A GN=Setd1a	SET1A_MOUSE	[7] Phospho (ST)	LDERPSS1160PIPLLPPPK	0.702203	0.00375602
LINK	Histone-lysine N-methyltransferase SETD1A GN=Setd1a	SET1A_MOUSE	[6] Phospho (ST)	LDERPS1159SPIPLLPPPK	0.702203	0.00375602
LINK	Histone-lysine N-methyltransferase SETD1B GN=Setd1b	SET1B_MOUSE	[6] Phospho (ST)	LLRPPS1354PPPEPETPEPPKPPVPLEPPPEDHPPR	1.13103	0.0217315
LINK	Histone-lysine N-methyltransferase SETD1B GN=Setd1b	SET1B_MOUSE	[13] Phospho (ST)	LLRPPSPPPEPET1361PEPPKPPVPLEPPPEDHPPR	1.13103	0.0217315
LINK	SH3-containing GRB2-like protein 3-interacting protein 1 GN=Sgip1	SGIP1_MOUSE	[9] Phospho (ST)	ASIGNIALS149PSPVR	0.781716	0.016165
LINK	SH3-containing GRB2-like protein 3-interacting protein 1 GN=Sgip1	SGIP1_MOUSE	[16] Phospho (ST)	LPPGKPGVGDVSRPFS484PPIHSSSPPPIAPLAR	0.778528	0.0323132
LINK	Signal-induced proliferation-associated 1-like protein 2 GN=Sipa1l2	SI1L2_MOUSE	[10] Phospho (ST)	EFMDTPGERS1650PSTLTGK	0.67275	0.0427626
LINK	Sickle tail protein GN=Skt	SKT_MOUSE	[3] Phospho (ST)	SIS361PSPSAILER	1.05079	0.00486635
LINK	Sodium/hydrogen exchanger 1 GN=Slc9a1	SL9A1_MOUSE	[3] Phospho (ST)	IGS707DPLAYEPK	0.753263	0.00747647
LINK	Alpha-1-syntrophin GN=Snta1	SNTA1_MOUSE	[12] Phospho (ST)	NSAGGTSVGWDS183PPASPLQR	0.797564	0.0222875
LINK	SPARC-like protein 1 GN=Sparcl1	SPRL1_MOUSE	[16] Phospho (ST)	KAESSPNAEPSDEGNS411R	1.15285	0.00570924
LINK	SPARC-like protein 1 GN=Sparcl1	SPRL1_MOUSE	[11] Phospho (ST)	KAESSPNAEPS406DEGNSR	1.15285	0.00570924
LINK	Spectrin beta chain, non-erythrocytic 1 GN=Sptbn1	SPTB2_MOUSE	[4] Phospho (ST)	RPPS2102PDPNTK	0.339839	0.0308969
LINK	Sorbin and SH3 domain-containing protein 2 GN=Sorbs2	SRBS2_MOUSE	[9] Phospho (ST)	SFISSSPSS382PSR	1.41289	0.0460606
LINK	Sorbin and SH3 domain-containing protein 2 GN=Sorbs2	SRBS2_MOUSE	[8] Phospho (ST)	SFISSSPS381SPSR	1.41289	0.0460606
LINK	SRC kinase signaling inhibitor 1 GN=Srcin1	SRCN1_MOUSE	[3] Phospho (ST)	AVS974VEAAER	1.00536	0.00300376
LINK	SRC kinase signaling inhibitor 1 GN=Srcin1	SRCN1_MOUSE	[14] Phospho (ST)	LNNLSPASHLASSS375PPPGLPSGLPSGLPSGSPSR	0.635308	0.0378366
LINK	SRC kinase signaling inhibitor 1 GN=Srcin1	SRCN1_MOUSE	[5] Phospho (ST)	LNNLS366PASHLASSSPPPGLPSGLPSGLPSGSPSR	0.635308	0.0378366
LINK	SRC kinase signaling inhibitor 1 GN=Srcin1	SRCN1_MOUSE	[13] Phospho (ST)	LNNLSPASHLASS374SPPPGLPSGLPSGLPSGSPSR	0.635308	0.0378366
LINK	SLIT-ROBO Rho GTPase-activating protein 3 GN=Srgap3	SRGP3_MOUSE	[5] Phospho (ST)|[19] Oxidation (M)	NDLQS837PTEHISDYGFGGVMGR	0.68523	0.04096
LINK	SLIT-ROBO Rho GTPase-activating protein 3 GN=Srgap3	SRGP3_MOUSE	[7] Phospho (ST)|[19] Oxidation (M)	NDLQSPT839EHISDYGFGGVMGR	0.68523	0.04096
LINK	Serine/arginine repetitive matrix protein 1 GN=Srrm1	SRRM1_MOUSE	[4] Phospho (ST)	TRHS412PTPQQSNR	3.71353	0.0417771
LINK	Serine/arginine repetitive matrix protein 2 GN=Srrm2	SRRM2_MOUSE	[13] Phospho (ST)	NSGPVSEVNTGFS1305PEVK	1.25048	0.0159019
LINK	Serine/arginine repetitive matrix protein 2 GN=Srrm2	SRRM2_MOUSE	[4] Phospho (ST)	SGMS1097PEQSK	1.39619	0.0231601
LINK	Serine/threonine-protein kinase 32C GN=Stk32c	ST32C_MOUSE	[9] Phospho (ST)	GSSAAAPPS17SPPPGR	0.527884	0.0243668
LINK	Serine/threonine-protein kinase 32C GN=Stk32c	ST32C_MOUSE	[10] Phospho (ST)	GSSAAAPPSS18PPPGR	0.527884	0.0243668
LINK	Serine/threonine-protein kinase 32C GN=Stk32c	ST32C_MOUSE	[9] Phospho (ST)	GSSAAAPPS17SPPPGR	1.02309	0.0446272
LINK	Serine/threonine-protein kinase 32C GN=Stk32c	ST32C_MOUSE	[10] Phospho (ST)	GSSAAAPPSS18PPPGR	1.02309	0.0446272
LINK	Stathmin-3 GN=Stmn3	STMN3_MOUSE	[14] Phospho (ST)	SPSDLSPESPVLSS73PPK	1.00917	0.0325138
LINK	Stathmin-3 GN=Stmn3	STMN3_MOUSE	[14] Phospho (ST)	SPSDLSPESPVLSS73PPK	0.819373	0.0484894
LINK	Syntaxin-1B GN=Stx1b	STX1B_MOUSE	[3] Phospho (ST)	QHS58AILAAPNPDEK	1.62922	0.0112296
LINK	Cysteine--tRNA ligase, cytoplasmic GN=Cars1	SYCC_MOUSE	[12] Phospho (ST)	ALQEGEGDLSIS390ADR	1.1332	0.018065
LINK	Synapsin-1 GN=Syn1	SYN1_MOUSE	[3] Phospho (ST)	SQS666LTNAFNLPEPAPPRPSLSQDEVK	0.533559	0.0444948
LINK	Synapsin-1 GN=Syn1	SYN1_MOUSE	[21] Phospho (ST)	SQSLTNAFNLPEPAPPRPSLS684QDEVK	0.533559	0.0444948
LINK	Synapsin-1 GN=Syn1	SYN1_MOUSE	[1] Phospho (ST)	S664QSLTNAFNLPEPAPPRPSLSQDEVK	0.533559	0.0444948
LINK	Synapsin-1 GN=Syn1	SYN1_MOUSE	[19] Phospho (ST)	SQSLTNAFNLPEPAPPRPS682LSQDEVK	0.533559	0.0444948
LINK	Synapsin-1 GN=Syn1	SYN1_MOUSE	[5] Phospho (ST)	LPSPT512AAPQQSASQATPVTQGQGR	0.74934	0.0480198
LINK	Synaptotagmin-1 GN=Syt1	SYT1_MOUSE	[14] Phospho (ST)	DQALKDDDAETGLT128DGEEK	0.955718	0.0233868
LINK	Synaptotagmin-1 GN=Syt1	SYT1_MOUSE	[14] Phospho (ST)	DQALKDDDAETGLT128DGEEK	1.11252	0.0371665
LINK	Synaptotagmin-11 GN=Syt11	SYT11_MOUSE	[8] Phospho (ST)	DYGEELRS133PMTSLTPGESK	0.670547	0.00588051
LINK	Synaptotagmin-11 GN=Syt11	SYT11_MOUSE	[11] Phospho (ST)	DYGEELRSPMTS137LTPGESK	0.670547	0.00588051
LINK	Synaptotagmin-9 GN=Syt9	SYT9_MOUSE	[1] Phospho (ST)	S207LDNDDGR	5.39826	0.0173529
LINK	Synaptotagmin-like protein 2 GN=Sytl2	SYTL2_MOUSE	[10] Phospho (ST)	LALQYVPEPS799PGK	0.716201	0.0157293
LINK	Transmembrane protein 132E GN=Tmem132e	T132E_MOUSE	[9] Phospho (ST)	DQTEDPASS1006PTSK	0.538004	0.0296933
LINK	Transmembrane protein 132E GN=Tmem132e	T132E_MOUSE	[12] Phospho (ST)	DQTEDPASSPTS1009K	0.538004	0.0296933
LINK	Transcription initiation factor TFIID subunit 12 GN=Taf12	TAF12_MOUSE	[12] Phospho (ST)	IAGTPGTGGRLS51PENNQVLTK	5.82803	0.0323074
LINK	182 kDa tankyrase-1-binding protein GN=Tnks1bp1	TB182_MOUSE	[14] Phospho (ST)	ENYEDQEPLVGHES602PITLAAR	1.1476	0.00588847
LINK	TBC1 domain family member 22A GN=Tbc1d22a	TB22A_MOUSE	[9] Phospho (ST)	SQSLPHSAT172VTLSGTSDPHALADSALSK	1.16985	0.0396912
LINK	TBC1 domain family member 22A GN=Tbc1d22a	TB22A_MOUSE	[3] Phospho (ST)	SQS166LPHSATVTLSGTSDPHALADSALSK	1.16985	0.0396912
LINK	TBC1 domain family member 22A GN=Tbc1d22a	TB22A_MOUSE	[11] Phospho (ST)	SQSLPHSATVT174LSGTSDPHALADSALSK	1.16985	0.0396912
LINK	TBC1 domain family member 22A GN=Tbc1d22a	TB22A_MOUSE	[1] Phospho (ST)	S164QSLPHSATVTLSGTSDPHALADSALSK	1.16985	0.0396912
LINK	Tubulin beta-4A chain GN=Tubb4a	TBB4A_MOUSE	[9] Phospho (ST)	INVYYNEAT55GGNYVPR	1.10833	0.0283693
LINK	Transcription elongation factor A protein-like 5 GN=Tceal5	TCAL5_MOUSE	[8] Phospho (ST)	GRAEDEGS23TEEGGK	4.92778	0.0423659
LINK	Tensin-1 GN=Tns1	TENS1_MOUSE	[6] Oxidation (M)|[11] Phospho (ST)	AVNPTMAAPGS1363PSLSHR	2.0121	0.0302977
LINK	Transducin-like enhancer protein 4 GN=Tle4	TLE4_MOUSE	[5] Phospho (ST)	DAPIS292PASVASSSSTPSSK	1.12532	0.00337641
LINK	Transmembrane protein 115 GN=Tmem115	TM115_MOUSE	[11] Phospho (ST)	TDSPLPLEEAS328TPPGK	0.81227	0.0371309
LINK	TNFAIP3-interacting protein 1 GN=Tnip1	TNIP1_MOUSE	[7] Phospho (ST)	YLQDQLS416PLTR	0.710684	0.0166251
LINK	Trafficking protein particle complex subunit 10 GN=Trappc10	TPC10_MOUSE	[7] Phospho (ST)	RQESGSS710LEPPSGLALEDGAHVLR	1.11159	0.0152168
LINK	Trafficking protein particle complex subunit 10 GN=Trappc10	TPC10_MOUSE	[4] Phospho (ST)	RQES707GSSLEPPSGLALEDGAHVLR	1.11159	0.0152168
LINK	Trafficking protein particle complex subunit 10 GN=Trappc10	TPC10_MOUSE	[6] Phospho (ST)	RQESGS709SLEPPSGLALEDGAHVLR	1.11159	0.0152168
LINK	Trafficking protein particle complex subunit 10 GN=Trappc10	TPC10_MOUSE	[7] Phospho (ST)	RQESGSS710LEPPSGLALEDGAHVLR	0.808468	0.0170919
LINK	Trafficking protein particle complex subunit 10 GN=Trappc10	TPC10_MOUSE	[4] Phospho (ST)	RQES707GSSLEPPSGLALEDGAHVLR	0.808468	0.0170919
LINK	Trafficking protein particle complex subunit 10 GN=Trappc10	TPC10_MOUSE	[6] Phospho (ST)	RQESGS709SLEPPSGLALEDGAHVLR	0.808468	0.0170919
LINK	Trafficking protein particle complex subunit 9 GN=Trappc9	TPPC9_MOUSE	[9] Phospho (ST)	F945NFESVPESPGEK	0.784317	0.0318037
LINK	Tumor protein p63-regulated gene 1-like protein GN=Tprg1l	TPRGL_MOUSE	[5] Phospho (ST)	DTVDS10AGTSPTAVLAAGEDAGAGRPGAGTPLR	0.786737	0.0448505
LINK	Tumor protein p63-regulated gene 1-like protein GN=Tprg1l	TPRGL_MOUSE	[9] Phospho (ST)	DTVDSAGTS14PTAVLAAGEDAGAGRPGAGTPLR	0.786737	0.0448505
LINK	Tumor protein p63-regulated gene 1-like protein GN=Tprg1l	TPRGL_MOUSE	[11] Phospho (ST)	DTVDSAGTSPT16AVLAAGEDAGAGRPGAGTPLR	0.786737	0.0448505
LINK	Tumor protein p63-regulated gene 1-like protein GN=Tprg1l	TPRGL_MOUSE	[8] Phospho (ST)	DTVDSAGT13SPTAVLAAGEDAGAGRPGAGTPLR	0.786737	0.0448505
LINK	Tumor protein p63-regulated gene 1-like protein GN=Tprg1l	TPRGL_MOUSE	[2] Phospho (ST)|[9] Phospho (ST)	DT7VDSAGTSPTAVLAAGEDAGAGRPGAGTPLR	1.21589	0.0455254
LINK	Tumor protein p63-regulated gene 1-like protein GN=Tprg1l	TPRGL_MOUSE	[5] Phospho (ST)|[9] Phospho (ST)	DTVDS10AGTS14PTAVLAAGEDAGAGRPGAGTPLR	1.21589	0.0455254
LINK	Tumor protein p63-regulated gene 1-like protein GN=Tprg1l	TPRGL_MOUSE	[8] Phospho (ST)|[9] Phospho (ST)	DTVDSAGT13S14PTAVLAAGEDAGAGRPGAGTPLR	1.21589	0.0455254
LINK	Tumor protein p63-regulated gene 1-like protein GN=Tprg1l	TPRGL_MOUSE	[8] Phospho (ST)|[9] Phospho (ST)	DTVDSAGT13S14PTAVLAAGEDAGAGRPGAGTPLR	1.21589	0.0455254
LINK	Tumor protein p63-regulated gene 1-like protein GN=Tprg1l	TPRGL_MOUSE	[5] Phospho (ST)|[29] Phospho (ST)	DTVDS10AGTSPTAVLAAGEDAGAGRPGAGT34PLR	1.21589	0.0455254
LINK	Trafficking kinesin-binding protein 1 GN=Trak1	TRAK1_MOUSE	[9] Phospho (ST)	ELQLEELES390PDITHQK	0.789791	0.00205381
LINK	E3 ubiquitin-protein ligase TRIP12 GN=Trip12	TRIPC_MOUSE	[7] Phospho (ST)	DDSLDLS1024PQGR	10.7166	0.0100956
LINK	Tuberin GN=Tsc2	TSC2_MOUSE	[1] Phospho (ST)	S979ISVSEHVVR	9.06436	0.000462382
LINK	Tau-tubulin kinase 1 GN=Ttbk1	TTBK1_MOUSE	[12] Phospho (ST)	SVPLAEEEDFDS541K	0.261368	0.0363424
LINK	Ubiquitin-like modifier-activating enzyme 1 GN=Uba1	UBA1_MOUSE	[5] Phospho (ST)	ATLPS835PDKLPGFK	0.947707	0.0286529
LINK	Ubiquitin-like modifier-activating enzyme 1 GN=Uba1	UBA1_MOUSE	[5] Phospho (ST)	ATLPS835PDKLPGFK	0.747133	0.0298308
LINK	Ubiquitin-protein ligase E3B GN=Ube3b	UBE3B_MOUSE	[15] Phospho (ST)	LLEHAEPAPVQPQPS420SPQTVLPVK	0.378794	0.0336279
LINK	Ubiquitin-protein ligase E3B GN=Ube3b	UBE3B_MOUSE	[19] Phospho (ST)	LLEHAEPAPVQPQPSSPQT424VLPVK	0.378794	0.0336279
LINK	Ubiquitin-protein ligase E3B GN=Ube3b	UBE3B_MOUSE	[16] Phospho (ST)	LLEHAEPAPVQPQPSS421PQTVLPVK	0.378794	0.0336279
LINK	Ubiquitin carboxyl-terminal hydrolase 19 GN=Usp19	UBP19_MOUSE	[13] Phospho (ST)	VAVPTGPTPLDST449PPGGGPHPLTGQEEAR	0.549392	0.0218483
LINK	Ubiquitin carboxyl-terminal hydrolase 5 GN=Usp5	UBP5_MOUSE	[5] Phospho (ST)	ATNNS751LER	1.35222	0.01555
LINK	UBX domain-containing protein 7 GN=Ubxn7	UBXN7_MOUSE	[23] Phospho (ST)	TEPGTATNHQGLPSMDSEVLEMS373PEK	0.623889	0.00665793
LINK	Probable ubiquitin carboxyl-terminal hydrolase FAF-X GN=Usp9x	USP9X_MOUSE	[18] Phospho (ST)	NGILAIEGTGSDVDDDMS1600GDEK	12.543	0.0298918
LINK	V-type proton ATPase catalytic subunit A GN=Atp6v1a	VATA_MOUSE	[4] Phospho (ST)	ITWS568IIR	2.08538	0.0371092
LINK	Vimentin GN=Vim	VIME_MOUSE	[5] Phospho (ST)	GTNES339LER	8.60914	0.034047
LINK	Intermembrane lipid transfer protein VPS13C GN=Vps13c	VP13C_MOUSE	[5] Phospho (ST)	TANAS736LEEIIDK	0.627749	0.0465648
LINK	Vacuolar protein sorting-associated protein 4A GN=Vps4a	VPS4A_MOUSE	[9] Phospho (ST)|[11] Phospho (ST)|[13] Phospho (ST)	ENQSEGKGS95DS97DS99EGDNPEK	6.66889	0.00356219
LINK	von Willebrand factor A domain-containing protein 5B1 GN=Vwa5b1	VW5B1_MOUSE	[5] Phospho (ST)	FGSSS175PQPQGK	0.895012	0.0121562
LINK	von Willebrand factor A domain-containing protein 5B1 GN=Vwa5b1	VW5B1_MOUSE	[5] Phospho (ST)	FGSSS175PQPQGK	1.39026	0.0243931
LINK	WD repeat-containing protein 44 GN=Wdr44	WDR44_MOUSE	[11] Phospho (ST)	KSELEFEALKT273PDLDVPK	1.34258	0.0142991
LINK	WD repeat-containing protein 7 GN=Wdr7	WDR7_MOUSE	[3] Phospho (ST)	SSS1153QIPEGFGLTSGGSNYSLAR	0.623875	0.0299721
LINK	WD repeat-containing protein 7 GN=Wdr7	WDR7_MOUSE	[2] Phospho (ST)	SS1152SQIPEGFGLTSGGSNYSLAR	0.623875	0.0299721
LINK	Serine/threonine-protein kinase WNK2 GN=Wnk2	WNK2_MOUSE	[3] Phospho (ST)	AGS1797LGPETPSR	2.89746	0.0385642
LINK	Transcriptional coactivator YAP1 GN=Yap1	YAP1_MOUSE	[7] Phospho (ST)	AHSSPAS116LQLGAVSPGTLTASGVVSGPAAAPAAQHLR	0.681796	0.0218038
LINK	Transcriptional coactivator YAP1 GN=Yap1	YAP1_MOUSE	[4] Phospho (ST)	AHSS113PASLQLGAVSPGTLTASGVVSGPAAAPAAQHLR	0.681796	0.0218038
LINK	Transcriptional coactivator YAP1 GN=Yap1	YAP1_MOUSE	[3] Phospho (ST)	AHS112SPASLQLGAVSPGTLTASGVVSGPAAAPAAQHLR	0.681796	0.0218038
LINK	Zinc finger and BTB domain-containing protein 3 GN=Zbtb3	ZBTB3_MOUSE	[7] Phospho (ST)	VEAIVIS308DEEADLSEEQPHR	0.826908	0.02667
LINK	Palmitoyltransferase ZDHHC18 GN=Zdhhc18	ZDH18_MOUSE	[11] Phospho (ST)	GFVQSDTALPS358PIR	0.63017	0.0134789
LINK	Zinc finger RNA-binding protein GN=Zfr	ZFR_MOUSE	[4] Phospho (ST)	RRDS1054DGVDGFEAEGK	10.1483	0.000610337
LINK	Zinc finger protein 148 GN=Znf148	ZN148_MOUSE	[15] Phospho (ST)	GGLLTSEEDSGFSTS306PK	1.13308	0.0341971

## Sheet: WK4 CS640 Phosphorylation
CS640 Treatment VTA Protein Phosphoryaltion Changes
Increased Phosphorylation (pSNL + CS640 / pSNL + Veh)								Decreased Phosphorylation (pSNL + CS640 / pSNL + Veh)
Link	Description	Accession	Modification	Sequence	Mean Log2 (FC)	t-test (Log2 (FC))		Link	Description	Accession	Modification	Sequence	Mean Log2 (FC)	t-test (Log2 (FC))																													https://www.uniprot.org/uniprotkb?query=
LINK	14-3-3 protein zeta/delta GN=Ywhaz	1433Z_MOUSE	[14] Phospho (ST)	TAFDEAIAELDTLSEESYK	1.1665	0.00845763		LINK	Adenylate cyclase type 9 GN=Adcy9	ADCY9_MOUSE	[6] Phospho (ST)	GQGTASPGSVSDLAQTVK	-13.2143	0.0135523
LINK	14-3-3 protein zeta/delta GN=Ywhaz	1433Z_MOUSE	[14] Phospho (ST)	TAFDEAIAELDTLSEESYK	1.69383	0.00211052		LINK	Adenylate cyclase type 9 GN=Adcy9	ADCY9_MOUSE	[4] Phospho (ST)	GQGTASPGSVSDLAQTVK	-13.2143	0.0135523
LINK	Arf-GAP with GTPase, ANK repeat and PH domain-containing protein 1 GN=Agap1	AGAP1_MOUSE	[6] Phospho (ST)	LDPPPSPHANR	3.01496	0.0185021		LINK	Amphiphysin GN=Amph	AMPH_MOUSE	[15] Phospho (ST)	TPSPPEEPSPLPSPTASPNHTLAPASPAPVRPR	-3.94827	0.0410741
LINK	Alpha-internexin GN=Ina	AINX_MOUSE	[3] Phospho (ST)	VSSAGLSLK	8.86868	0.0142977		LINK	Amphiphysin GN=Amph	AMPH_MOUSE	[13] Phospho (ST)	TPSPPEEPSPLPSPTASPNHTLAPASPAPVRPR	-3.94827	0.0410741
LINK	AP-3 complex subunit delta-1 GN=Ap3d1	AP3D1_MOUSE	[12] Phospho (ST)	KGEDLDFWLSTTPPPAAAPIPAPSTEELAASTITSPK	1.17155	0.0344678		LINK	Ankyrin-2 GN=Ank2	ANK2_MOUSE	[2] Phospho (ST)|[14] Oxidation (M)	ESESDQEPEEEIGMTSEK	-10.4227	0.0136375
LINK	AP-3 complex subunit delta-1 GN=Ap3d1	AP3D1_MOUSE	[11] Phospho (ST)	KGEDLDFWLSTTPPPAAAPIPAPSTEELAASTITSPK	1.17155	0.0344678		LINK	Arf-GAP with SH3 domain, ANK repeat and PH domain-containing protein 1 GN=Asap1	ASAP1_MOUSE	[7] Phospho (ST)	SHTGDLSPNVQSR	-1.90223	0.0247558
LINK	Amyloid-beta A4 precursor protein-binding family A member 1 GN=Apba1	APBA1_MOUSE	[3] Phospho (ST)	SASTESGFHNHTDTAEGDVLAAAR	0.481971	0.0145485		LINK	Ataxin-1 GN=Atxn1	ATX1_MOUSE	[3] Phospho (ST)	EASPSTLNDK	-12.1101	0.000416671
LINK	Aprataxin and PNK-like factor GN=Aplf	APLF_MOUSE	[1] Phospho (ST)	SPVVNLPDK	1.73685	0.0282224		LINK	Serine/threonine-protein kinase BRSK2 GN=Brsk2	BRSK2_MOUSE	[12] Phospho (ST)	SMEVLSVTDGGSPVPAR	-3.11279	0.017537
LINK	AT-rich interactive domain-containing protein 1B GN=Arid1b	ARI1B_MOUSE	[2] Phospho (ST)	SSPALAAPDASVDPK	0.873019	0.0348747		LINK	Chromobox protein homolog 1 GN=Cbx1	CBX1_MOUSE	[4] Phospho (ST)	KADSDSEDK	-4.33249	0.0212905
LINK	Alpha-tubulin N-acetyltransferase 1 GN=Atat1	ATAT_MOUSE	[3] Phospho (ST)	SSSLGNSPDR	1.54366	0.0116028		LINK	Cold shock domain-containing protein C2 GN=Csdc2	CSDC2_MOUSE	[4] Phospho (ST)	DLPSPLPTK	-0.95045	0.00812889
LINK	Large proline-rich protein BAG6 GN=Bag6	BAG6_MOUSE	[11] Phospho (ST)	TSPEPQRENASPAPGTTAEEAMSR	5.59474	0.0206733		LINK	Cytoplasmic dynein 1 intermediate chain 1 GN=Dync1i1	DC1I1_MOUSE	[5] Phospho (ST)	IGHDSELENQEK	-10.053	0.00128563
LINK	B2 bradykinin receptor GN=Bdkrb2	BKRB2_MOUSE	[4] Phospho (ST)	TSISVER	1.81503	0.0201516		LINK	ATP-dependent RNA helicase DDX42 GN=Ddx42	DDX42_MOUSE	[2] Oxidation (M)|[23] Phospho (ST)	YMAENPTAGVVQEEEEDNLEYDSDGNPIAPSK	-13.6121	0.0103826
LINK	Cadherin-10 GN=Cdh10	CAD10_MOUSE	[6] Phospho (ST)	EPLILSK	0.663985	0.024288		LINK	Dynamin-1 GN=Dnm1	DYN1_MOUSE	[2] Phospho (ST)	RSPTSSPTPQR	-1.21787	0.0466315
LINK	Cadherin-6 GN=Cdh6	CADH6_MOUSE	[6] Phospho (ST)	EPLIISK	0.663985	0.024288		LINK	Dynamin-1 GN=Dnm1	DYN1_MOUSE	[4] Phospho (ST)	RSPTSSPTPQR	-1.21787	0.0466315
LINK	Coiled-coil domain-containing protein 85A GN=Ccdc85a	CC85A_MOUSE	[7] Phospho (ST)	HPHPGSSPEVLPK	1.55856	0.0294633		LINK	Band 4.1-like protein 1 GN=Epb41l1	E41L1_MOUSE	[7] Phospho (ST)	LPSSPASPSPK	-0.64911	0.0283407
LINK	Uncharacterized protein C7orf50 homolog	CG050_MOUSE	[11] Phospho (ST)	ETASTLVQEASPELSPEER	4.83925	0.0439642		LINK	Band 4.1-like protein 1 GN=Epb41l1	E41L1_MOUSE	[9] Phospho (ST)	LPSSPASPSPK	-0.64911	0.0283407
LINK	Cleavage and polyadenylation specificity factor subunit 7 GN=Cpsf7	CPSF7_MOUSE	[2] Phospho (ST)	SSSTEPPPPVR	0.643113	0.0477398		LINK	FERM domain-containing protein 8 GN=Frmd8	FRMD8_MOUSE	[2] Phospho (ST)	SSVSSVGAR	-11.7647	0.00221336
LINK	Cleavage and polyadenylation specificity factor subunit 7 GN=Cpsf7	CPSF7_MOUSE	[3] Phospho (ST)	SSSTEPPPPVR	0.643113	0.0477398		LINK	G protein-regulated inducer of neurite outgrowth 1 GN=Gprin1	GRIN1_MOUSE	[7] Oxidation (M)|[8] Phospho (ST)	SVATGPMTPQAAAPPAVPPVFPEVR	-0.795939	0.00600498
LINK	Cleavage and polyadenylation specificity factor subunit 7 GN=Cpsf7	CPSF7_MOUSE	[4] Phospho (ST)	SSSTEPPPPVR	0.643113	0.0477398		LINK	G protein-regulated inducer of neurite outgrowth 1 GN=Gprin1	GRIN1_MOUSE	[1] Phospho (ST)|[7] Oxidation (M)	SVATGPMTPQAAAPPAVPPVFPEVR	-0.795939	0.00600498
LINK	Capping protein-inhibiting regulator of actin dynamics GN=Cracd	CRACD_MOUSE	[9] Phospho (ST)	ESSDNQPPSPSLPEELK	7.82965	5.1705e-05		LINK	G protein-regulated inducer of neurite outgrowth 1 GN=Gprin1	GRIN1_MOUSE	[4] Phospho (ST)|[7] Oxidation (M)	SVATGPMTPQAAAPPAVPPVFPEVR	-0.795939	0.00600498
LINK	Catenin alpha-1 GN=Ctnna1	CTNA1_MOUSE	[4] Phospho (ST)	SRTSVQTEDDQLIAGQSAR	2.35848	0.0169686		LINK	Huntingtin GN=Htt	HD_MOUSE	[13] Phospho (ST)	EKEPGEQASTPMSPK	-11.2334	0.000389575
LINK	Catenin alpha-1 GN=Ctnna1	CTNA1_MOUSE	[7] Phospho (ST)	SRTSVQTEDDQLIAGQSAR	2.35848	0.0169686		LINK	Hyccin 2 GN=Hycc2	HYCC2_MOUSE	[4] Phospho (ST)	ELLSPGAPLTK	-0.80656	0.0483409
LINK	Catenin alpha-1 GN=Ctnna1	CTNA1_MOUSE	[3] Phospho (ST)	SRTSVQTEDDQLIAGQSAR	2.35848	0.0169686		LINK	Eukaryotic translation initiation factor 4 gamma 3 GN=Eif4g3	IF4G3_MOUSE	[1] Phospho (ST)	TPDEVLEAEAEPK	-1.51238	0.048129
LINK	Catenin alpha-2 GN=Ctnna2	CTNA2_MOUSE	[4] Phospho (ST)	SRTSVQTEDDQLIAGQSAR	2.35848	0.0169686		LINK	Jupiter microtubule associated homolog 1 GN=Jpt1	JUPI1_MOUSE	[5] Phospho (ST)	EDSESPGTQR	-1.1537	0.0105341
LINK	Catenin alpha-2 GN=Ctnna2	CTNA2_MOUSE	[7] Phospho (ST)	SRTSVQTEDDQLIAGQSAR	2.35848	0.0169686		LINK	Uncharacterized protein KIAA0930 homolog	K0930_MOUSE	[10] Phospho (ST)	NNRPAFFSPSLK	-0.473207	0.0239844
LINK	Catenin alpha-2 GN=Ctnna2	CTNA2_MOUSE	[3] Phospho (ST)	SRTSVQTEDDQLIAGQSAR	2.35848	0.0169686		LINK	Uncharacterized protein KIAA0930 homolog	K0930_MOUSE	[8] Phospho (ST)	NNRPAFFSPSLK	-0.473207	0.0239844
LINK	ATP-dependent RNA helicase DDX42 GN=Ddx42	DDX42_MOUSE	[2] Oxidation (M)|[23] Phospho (ST)	YMAENPTAGVVQEEEEDNLEYDSDGNPIAPSK	0.850846	0.0478935		LINK	Potassium channel subfamily K member 4 GN=Kcnk4	KCNK4_MOUSE	[24] Phospho (ST)	EQPLLPSSLPAPPAVVEPAGRPGSPAPAEK	-0.691179	0.00237812
LINK	DIS3-like exonuclease 2 GN=Dis3l2	DI3L2_MOUSE	[8] Phospho (ST)	RPGLEKASDEEPED	0.918634	0.009157		LINK	LIM and calponin homology domains-containing protein 1 GN=Limch1	LIMC1_MOUSE	[14] Phospho (ST)	TSVPESIASAGTGSPSK	-10.8902	0.0475967
LINK	Disks large-associated protein 4 GN=Dlgap4	DLGP4_MOUSE	[9] Phospho (ST)	ANSWQLVETPEKR	0.612931	0.0314552		LINK	Liprin-alpha-2 GN=Ppfia2	LIPA2_MOUSE	[5] Phospho (ST)	VASVSLEGLNLAR	-1.81825	0.0383808
LINK	Dynamin-3 GN=Dnm3	DYN3_MOUSE	[2] Phospho (ST)	RSPPPSPTTQR	1.71988	0.043364		LINK	Liprin-alpha-2 GN=Ppfia2	LIPA2_MOUSE	[3] Phospho (ST)	VASVSLEGLNLAR	-1.81825	0.0383808
LINK	Elongation factor 1-delta GN=Eef1d	EF1D_MOUSE	[10] Phospho (ST)	ATAPQTQHVSPMR	0.887465	0.000782329		LINK	Leucine-rich repeat and fibronectin type III domain-containing protein 1 GN=Lrfn1	LRFN1_MOUSE	[2] Phospho (ST)	STPHLDGAGGGAAGEDGDLGLGSAR	-4.27672	0.0107113
LINK	FERM, ARHGEF and pleckstrin domain-containing protein 1 GN=Farp1	FARP1_MOUSE	[12] Phospho (ST)	SPDEATAADQESEDDLSASR	0.551172	0.0385966		LINK	Microtubule-actin cross-linking factor 1, isoforms 1/2/3/4 GN=Macf1	MACF1_MOUSE	[11] Phospho (ST)	DTQDIVHDLESPGIDPSIIK	-13.6992	0.0395392
LINK	GAS2-like protein 1 GN=Gas2l1	GA2L1_MOUSE	[5] Phospho (ST)	TGTFSPQR	0.76142	0.0222532		LINK	Microtubule-associated protein 1B GN=Map1b	MAP1B_MOUSE	[3] Phospho (ST)	AETEEAEEPEEDGEDNASGSASK	-7.16722	0.0376339
LINK	Hepatoma-derived growth factor-related protein 2 GN=Hdgfl2	HDGR2_MOUSE	[3] Phospho (ST)|[10] Phospho (ST)	GGSSEELHDSPR	12.0432	0.000522398		LINK	Protein MON2 homolog GN=Mon2	MON2_MOUSE	[10] Phospho (ST)	SFQEILQIVSPVR	-1.60141	0.023662
LINK	17S U2 SnRNP complex component HTATSF1 GN=Htatsf1	HTSF1_MOUSE	[11] Phospho (ST)	ESEDNDLGKESEGEDSLK	5.17099	0.0352725		LINK	Microtubule-associated protein 2 GN=Map2	MTAP2_MOUSE	[10] Phospho (ST)	KSEVQAHSPSRK	-9.99927	2.87938e-06
LINK	17S U2 SnRNP complex component HTATSF1 GN=Htatsf1	HTSF1_MOUSE	[11] Phospho (ST)	ESEDNDLGKESEGEDSLK	9.1047	0.00567999		LINK	Paralemmin-1 GN=Palm	PALM_MOUSE	[9] Phospho (ST)|[10] Phospho (ST)|[12] Phospho (ST)|[19] Oxidation (M)	EENQTGPTTTPSDTQDLDMK	-0.70252	0.0256229
LINK	Immunoglobulin superfamily member 11 GN=Igsf11	IGS11_MOUSE	[3] Phospho (ST)	GSSPQVLPR	1.5968	0.0446408		LINK	Calmodulin regulator protein PCP4 GN=Pcp4	PCP4_MOUSE	[4] Phospho (ST)	DKTSGDNDGQK	-10.0469	0.00378648
LINK	La-related protein 1 GN=Larp1	LARP1_MOUSE	[15] Phospho (ST)	ESPRPPAAAEAPAGSDGEDGGRR	1.08044	0.0300509		LINK	Phospholipid phosphatase-related protein type 3 GN=Plppr3	PLPR3_MOUSE	[3] Phospho (ST)	SVSTDELGPPGR	-0.482484	0.0219461
LINK	Prelamin-A/C GN=Lmna	LMNA_MOUSE	[4] Phospho (ST)	LRLSPSPTSQR	0.585832	0.0288395		LINK	Phospholipid phosphatase-related protein type 3 GN=Plppr3	PLPR3_MOUSE	[4] Phospho (ST)	SVSTDELGPPGR	-0.482484	0.0219461
LINK	Polyunsaturated fatty acid lipoxygenase ALOX12 GN=Alox12	LOX12_MOUSE	[4] Phospho (ST)	RSTSLPSR	1.25189	0.0107174		LINK	Protein phosphatase 1H GN=Ppm1h	PPM1H_MOUSE	[2] Phospho (ST)	SSLPNGEGLQLK	-0.910641	0.031015
LINK	Polyunsaturated fatty acid lipoxygenase ALOX12 GN=Alox12	LOX12_MOUSE	[4] Phospho (ST)	RSTSLPSR	1.39657	0.0156288		LINK	Puromycin-sensitive aminopeptidase GN=Npepps	PSA_MOUSE	[1] Phospho (ST)	SPVYLTVLK	-3.82181	0.0373045
LINK	Microtubule-associated protein 1B GN=Map1b	MAP1B_MOUSE	[3] Phospho (ST)	RESVVSGDDRAEEDMDDVLEK	0.419292	0.00759924		LINK	Regulator of G-protein signaling 3 GN=Rgs3	RGS3_MOUSE	[5] Phospho (ST)	DPSPSQELPVGQDLPPR	-1.05498	0.0398833
LINK	Microtubule-associated protein 1B GN=Map1b	MAP1B_MOUSE	[2] Phospho (ST)|[6] Oxidation (M)	ASLSPMDEPVPDSESPVEK	0.932382	0.0456746		LINK	Rap guanine nucleotide exchange factor 2 GN=Rapgef2	RPGF2_MOUSE	[2] Phospho (ST)	SSIVSNSSFDSVPVSLHDER	-0.659436	0.0117738
LINK	Microtubule-associated protein 1B GN=Map1b	MAP1B_MOUSE	[4] Phospho (ST)|[6] Oxidation (M)	ASLSPMDEPVPDSESPVEK	0.932382	0.0456746		LINK	Rap guanine nucleotide exchange factor 2 GN=Rapgef2	RPGF2_MOUSE	[7] Phospho (ST)	SSIVSNSSFDSVPVSLHDER	-0.659436	0.0117738
LINK	Methyl-CpG-binding protein 2 GN=Mecp2	MECP2_MOUSE	[6] Phospho (ST)	MPFQASPGGK	0.829961	0.049607		LINK	Rap guanine nucleotide exchange factor 2 GN=Rapgef2	RPGF2_MOUSE	[8] Phospho (ST)	SSIVSNSSFDSVPVSLHDER	-0.659436	0.0117738
LINK	Monocarboxylate transporter 1 GN=Slc16a1	MOT1_MOUSE	[18] Phospho (ST)	AAQSPQQHSSGDPTEEESPV	11.9388	0.010307		LINK	Rap1 GTPase-activating protein 2 GN=Rap1gap2	RPGP2_MOUSE	[7] Phospho (ST)	KQELANSSDVTLPDRPLSPPLTAPPTMK	-0.600396	0.0177159
LINK	Cation-independent mannose-6-phosphate receptor GN=Igf2r	MPRI_MOUSE	[3] Phospho (ST)|[8] Phospho (ST)	LVSFHDDSDEDLLHI	1.38405	0.0412025		LINK	Rap1 GTPase-activating protein 2 GN=Rap1gap2	RPGP2_MOUSE	[7] Phospho (ST)	KQELANSSDVTLPDRPLSPPLTAPPTMK	-0.575592	0.0110691
LINK	Myosin phosphatase Rho-interacting protein GN=Mprip	MPRIP_MOUSE	[10] Phospho (ST)	AATEALGEKSPEGTTVSGYDIMK	11.7892	0.00370781		LINK	Rap1 GTPase-activating protein 2 GN=Rap1gap2	RPGP2_MOUSE	[18] Phospho (ST)	KQELANSSDVTLPDRPLSPPLTAPPTMK	-0.575592	0.0110691
LINK	Unconventional myosin-Va GN=Myo5a	MYO5A_MOUSE	[3] Phospho (ST)	AISPTSATSSGR	11.5424	0.00272761		LINK	Reticulon-1 GN=Rtn1	RTN1_MOUSE	[6] Oxidation (M)|[13] Oxidation (M)|[23] Phospho (ST)	SPPVAMETASTGMAAVPDALDHSPSSTLK	-1.44082	0.00770206
LINK	Neurofilament heavy polypeptide GN=Nefh	NFH_MOUSE	[7] Phospho (ST)	SPAEPKSPATVK	5.64609	0.0300619		LINK	Sodium channel protein type 2 subunit alpha GN=Scn2a	SCN2A_MOUSE	[3] Phospho (ST)	SASEDSIR	-0.908641	0.00451113
LINK	Neurofilament heavy polypeptide GN=Nefh	NFH_MOUSE	[7] Phospho (ST)|[13] Phospho (ST)	SPAEAKSPAEAKSPAEVK	10.2826	0.00368447		LINK	Superoxide dismutase [Cu-Zn] GN=Sod1	SODC_MOUSE	[3] Phospho (ST)	VISLSGEHSIIGR	-7.66278	0.0254616
LINK	60S ribosomal export protein NMD3 GN=Nmd3	NMD3_MOUSE	[8] Phospho (ST)	DATIPVESDTDDEGAPR	1.41225	0.0295116		LINK	SRC kinase signaling inhibitor 1 GN=Srcin1	SRCN1_MOUSE	[3] Phospho (ST)	AVSVEAAER	-1.07266	0.0420749
LINK	Osteopontin GN=Spp1	OSTP_MOUSE	[4] Phospho (ST)|[12] Phospho (ST)	FRISHELESSSSEVN	1.85678	0.0415919		LINK	Striatin-interacting protein 1 GN=Strip1	STRP1_MOUSE	[3] Phospho (ST)	AASPPASASDLIEQQQK	-0.387301	0.0125739
LINK	Programmed cell death protein 4 GN=Pdcd4	PDCD4_MOUSE	[3] Phospho (ST)	FVSEGDGGR	4.89311	0.0421556		LINK	Synaptojanin-1 GN=Synj1	SYNJ1_MOUSE	[10] Phospho (ST)	EFGGVGAPPSPGVAR	-0.945373	0.00100479
LINK	Sister chromatid cohesion protein PDS5 homolog B GN=Pds5b	PDS5B_MOUSE	[3] Phospho (ST)	APSPSQPPK	0.920128	0.0247511		LINK	Transcription elongation factor A protein 1 GN=Tcea1	TCEA1_MOUSE	[11] Phospho (ST)	KKEPAISSQNSPEAR	-12.271	0.000193725
LINK	Protein PRRC2A GN=Prrc2a	PRC2A_MOUSE	[9] Phospho (ST)	ETPPGGNLSPAPR	0.660375	0.00844982		LINK	Transmembrane inner ear expressed protein GN=Tmie	TMIE_MOUSE	[4] Phospho (ST)	KKDSVDTVAIK	-7.54207	0.00467505
LINK	Protein PRRC2A GN=Prrc2a	PRC2A_MOUSE	[4] Phospho (ST)|[8] Phospho (ST)	QRGSETGSETHESDLAPSDK	0.839765	0.043957		LINK	Tuberin GN=Tsc2	TSC2_MOUSE	[1] Phospho (ST)	SISVSEHVVR	-9.06436	0.000706885
LINK	Protein PRRC2A GN=Prrc2a	PRC2A_MOUSE	[4] Phospho (ST)|[6] Phospho (ST)	QRGSETGSETHESDLAPSDK	0.839765	0.043957		LINK	WD repeat-containing protein 44 GN=Wdr44	WDR44_MOUSE	[11] Phospho (ST)	KSELEFEALKTPDLDVPK	-0.904045	0.0369274
LINK	Protein PRRC2A GN=Prrc2a	PRC2A_MOUSE	[4] Phospho (ST)|[10] Phospho (ST)	QRGSETGSETHESDLAPSDK	0.839765	0.043957		LINK	WD repeat-containing protein 7 GN=Wdr7	WDR7_MOUSE	[3] Phospho (ST)	SSSQIPEGFGLTSGGSNYSLAR	-0.703469	0.00811422
LINK	Prospero homeobox protein 1 GN=Prox1	PROX1_MOUSE	[4] Phospho (ST)	DRASPESLDLTR	1.28031	0.0385706		LINK	WD repeat-containing protein 7 GN=Wdr7	WDR7_MOUSE	[2] Phospho (ST)	SSSQIPEGFGLTSGGSNYSLAR	-0.703469	0.00811422
LINK	Arginine-glutamic acid dipeptide repeats protein GN=Rere	RERE_MOUSE	[5] Phospho (ST)	EEAASPLK	5.26631	0.0380748		LINK	Palmitoyltransferase ZDHHC18 GN=Zdhhc18	ZDH18_MOUSE	[11] Phospho (ST)	GFVQSDTALPSPIR	-0.800055	0.0462467
LINK	Rho-related BTB domain-containing protein 2 GN=Rhobtb2	RHBT2_MOUSE	[4] Phospho (ST)	ASTSDGILR	6.89586	0.0130125
LINK	Large ribosomal subunit protein uL10 GN=Rplp0	RLA0_MOUSE	[7] Phospho (ST)|[10] Phospho (ST)	AEAKEESEESDEDMGFGLFD	0.646194	0.0440683
LINK	Regulation of nuclear pre-mRNA domain-containing protein 2 GN=Rprd2	RPRD2_MOUSE	[13] Phospho (ST)	GPTSTSVDSIDGTPVRDER	0.879283	0.0430719
LINK	Regulation of nuclear pre-mRNA domain-containing protein 2 GN=Rprd2	RPRD2_MOUSE	[9] Phospho (ST)	GPTSTSVDSIDGTPVRDER	0.879283	0.0430719
LINK	Superkiller complex protein 2 GN=Skic2	SKI2_MOUSE	[7] Phospho (ST)	GDNASPSPSGTPLVR	0.317667	0.0385306
LINK	Probable global transcription activator SNF2L2 GN=Smarca2	SMCA2_MOUSE	[24] Phospho (ST)|[27] Phospho (ST)	KAEENAEGGEPALGPDGEPIDESSQMSDLPVK	6.37896	0.00434571
LINK	Beta-1-syntrophin GN=Sntb1	SNTB1_MOUSE	[17] Phospho (ST)	GSGTGHPVPGVAQAPDSPAGVR	0.969606	0.0323285
LINK	Serine/arginine repetitive matrix protein 1 GN=Srrm1	SRRM1_MOUSE	[2] Phospho (ST)|[4] Phospho (ST)	RSPSPAPPPPPPPPPPR	0.760394	0.026204
LINK	Serine/arginine repetitive matrix protein 1 GN=Srrm1	SRRM1_MOUSE	[3] Phospho (ST)|[7] Phospho (ST)	RLSPSASPPR	0.860751	0.00855246
LINK	Serine/arginine repetitive matrix protein 1 GN=Srrm1	SRRM1_MOUSE	[3] Phospho (ST)|[5] Phospho (ST)	RLSPSASPPR	0.860751	0.00855246
LINK	Serine/arginine repetitive matrix protein 1 GN=Srrm1	SRRM1_MOUSE	[3] Phospho (ST)|[7] Phospho (ST)	RLSPSASPPR	0.990653	0.00776089
LINK	Serine/arginine repetitive matrix protein 2 GN=Srrm2	SRRM2_MOUSE	[4] Phospho (ST)|[8] Phospho (ST)	RQPSPQPSPR	1.03078	0.0237497
LINK	Serine/arginine repetitive matrix protein 2 GN=Srrm2	SRRM2_MOUSE	[4] Phospho (ST)|[5] Phospho (ST)	SSRSSPELTR	1.62335	0.0499267
LINK	Serine/arginine repetitive matrix protein 2 GN=Srrm2	SRRM2_MOUSE	[1] Phospho (ST)|[5] Phospho (ST)	SSRSSPELTR	1.62335	0.0499267
LINK	Serine/arginine repetitive matrix protein 2 GN=Srrm2	SRRM2_MOUSE	[2] Phospho (ST)|[5] Phospho (ST)	SSRSSPELTR	1.62335	0.0499267
LINK	Transforming acidic coiled-coil-containing protein 2 GN=Tacc2	TACC2_MOUSE	[7] Phospho (ST)|[11] Phospho (ST)	LDNTPASPPRSPTEPSDTPIAK	0.475543	0.0198193
LINK	182 kDa tankyrase-1-binding protein GN=Tnks1bp1	TB182_MOUSE	[4] Phospho (ST)	VPSSDEEVVEEPQSR	1.19014	0.0190376
LINK	182 kDa tankyrase-1-binding protein GN=Tnks1bp1	TB182_MOUSE	[3] Phospho (ST)	VPSSDEEVVEEPQSR	1.19014	0.0190376
LINK	Transcription intermediary factor 1-alpha GN=Trim24	TIF1A_MOUSE	[1] Phospho (ST)	SPVHVGETR	0.67783	0.0433891
LINK	Transportin-1 GN=Tnpo1	TNPO1_MOUSE	[4] Phospho (ST)	ESQSPDTTIQR	1.63637	0.0490335
LINK	Mitochondrial import receptor subunit TOM70 GN=Tomm70	TOM70_MOUSE	[2] Phospho (ST)	ASPALGSGHHDGSGDSLEMSSLDR	1.27968	0.0445296
LINK	Mitochondrial import receptor subunit TOM70 GN=Tomm70	TOM70_MOUSE	[13] Phospho (ST)	ASPALGSGHHDGSGDSLEMSSLDR	1.27968	0.0445296
LINK	Mitochondrial import receptor subunit TOM70 GN=Tomm70	TOM70_MOUSE	[16] Phospho (ST)	ASPALGSGHHDGSGDSLEMSSLDR	1.27968	0.0445296
LINK	Mitochondrial import receptor subunit TOM70 GN=Tomm70	TOM70_MOUSE	[7] Phospho (ST)	ASPALGSGHHDGSGDSLEMSSLDR	1.27968	0.0445296
LINK	Testis-specific Y-encoded-like protein 2 GN=Tspyl2	TSYL2_MOUSE	[11] Phospho (ST)	GSVAANPDDNSDDPEEK	0.765607	0.00982403
LINK	Protein unc-119 homolog A GN=Unc119	U119A_MOUSE	[14] Phospho (ST)|[16] Phospho (ST)|[18] Phospho (ST)	SAEPTREPGAEAESGSESEPEPGPGPR	0.24479	0.0466201
LINK	U5 small nuclear ribonucleoprotein 200 kDa helicase GN=Snrnp200	U520_MOUSE	[4] Phospho (ST)|[8] Oxidation (M)	EEASDDDMEGDEAVVR	10.7712	0.00122904
LINK	ATPase WRNIP1 GN=Wrnip1	WRIP1_MOUSE	[3] Phospho (ST)	RLSESSALK	5.08061	0.0426841
LINK	Y-box-binding protein 1 GN=Ybx1	YBOX1_MOUSE	[4] Phospho (ST)	NEGSESAPEGQAQQR	9.12896	0.0320773
LINK	Zinc finger CCCH domain-containing protein 13 GN=Zc3h13	ZC3HD_MOUSE	[1] Phospho (ST)	TPPLAIK	3.34178	0.0271808
LINK	Zinc finger Ran-binding domain-containing protein 2 GN=Zranb2	ZRAB2_MOUSE	[6] Phospho (ST)	YNLDASEEEDSNKK	0.402169	0.0222358
LINK	Zinc finger Ran-binding domain-containing protein 2 GN=Zranb2	ZRAB2_MOUSE	[7] Phospho (ST)	EVEDKESEGEEEDEDEDLSK	1.3467	0.00500648
